# Supplementary material for: Diethyl [hydr­oxy(phen­yl)meth­yl]phospho­nate
Source: Acta Crystallogr Sect E Struct Rep Online. 2008 Jun 21;64(Pt 7):o1320. doi: 10.1107/S1600536808018424 (PMC2961637; doi:10.1107/S1600536808018424)
Supplement: Supplementary file 1 [file e-64-o1320-sup1.cif]

##############################################################################
###                                                                        ###
###        Electronic paper (Acta Crystallographica Section E)             ###
###                                                                        ###
##############################################################################
#                                                                            #
# This CIF contains the data in a paper accepted for publication in Acta     #
# Crystallographica Section E. It conforms to the requirements of Notes      #
# for Authors for Section E, and has been peer reviewed under the auspices   #
# of the IUCr Commission on Journals.                                        #
#                                                                            #
# Full details of the Crystallographic Information File format               #
# are given in the paper "The Crystallographic Information File (CIF):       #
# a New Standard Archive File for Crystallography" by S. R. Hall, F. H.      #
# Allen and I. D. Brown [Acta Cryst. (1991), A47, 655-685].                  #
#                                                                            #
# The current version of the core CIF dictionary is obtainable from          #
# ftp://ftp.iucr.org/pub/cif_core.dic. The current version number is 2.4.    #
#                                                                            #
# Software is freely available for graphical display of the structure(s) in  #
# this CIF.  For information consult the CIF home page http://www.iucr.org/  #
# cif/home.html                                                              #
#                                                                            #
# This file may be used for bona fide research purposes within the           #
# scientific community so long as proper attribution is given to the journal # 
# article from which it was obtained.                                        #
#                                                                            #
##############################################################################
                                             
data_global
_audit_creation_method     'form.cif (version 2.0)'
_journal_data_validation_number     ?
_journal_date_recd_electronic     2008-06-16
_journal_date_accepted     2008-06-17
_journal_name_full     'Acta Crystallographica, Section E'
_journal_year     2008
_journal_volume     64
_journal_issue      7
_journal_page_first     o1320
_journal_page_last     o1320
_journal_paper_category     QO
_journal_coeditor_code     RK2099
_publ_contact_author_name     'Li-Tao An'
_publ_contact_author_address
;
 Jiangsu Key Laboratory for Chemistry of Low--dimensional Material Department
 of Chemistry Huaiyin Teachers College Huaian 223300 Jiangsu Province China
;
_publ_contact_author_email     'annleet@126.com'
_publ_contact_author_fax     '086517-83525369'
_publ_contact_author_phone     '086517-83525100-2'
_publ_section_title
;
Diethyl [hydroxy(phenyl)methyl]phosphonate
;
loop_
    _publ_author_name
    _publ_author_address
    'Li-Tao An'
;
Jiangsu Key Laboratory for the Chemistry of Low-dimensional Materials
Department of Chemistry
Huaiyin Teachers College
Huaian 223300
Jiangsu Province
People's Republic of China
;
    'Gui-Xia Gong'
;
Key Laboratory of Organic Synthesis of Jiangsu Province
College of Chemistry and Chemical Engineering
Suzhou University
Suzhou 215123
People's Republic of China
;
    'Xing Liu'
;
Department of Chemistry and Biology
Yulin Normal University
Yulin 537000
People's Republic of China
;
    'Min Xia'
;
Jiangsu Key Laboratory for the Chemistry of Low-dimensional Materials
Department of Chemistry
Huaiyin Teachers College
Huaian 223300
Jiangsu Province
People's Republic of China
;
    'Jian-Feng Zhou'
;
Jiangsu Key Laboratory for the Chemistry of Low-dimensional Materials
Department of Chemistry
Huaiyin Teachers College
Huaian 223300
Jiangsu Province
People's Republic of China
;
data_I
_audit_creation_method     SHELXL97
_chemical_name_systematic
;
Diethyl [hydroxy(phenyl)methyl]phosphonate
;
_chemical_name_common     'Diethyl hydroxy(phenyl)methylphosphonate'
_chemical_formula_moiety     'C11 H17 O4 P'
_chemical_formula_sum     'C11 H17 O4 P'
_chemical_formula_iupac     'C11 H17 O4 P'
_chemical_formula_weight     244.22
_chemical_melting_point     ?
_symmetry_cell_setting     monoclinic
_symmetry_space_group_name_H-M     'P 21/n'
_symmetry_space_group_name_Hall     '-P 2yn'
loop_
    _symmetry_equiv_pos_as_xyz
    'x, y, z'
    '-x+1/2, y+1/2, -z+1/2'
    '-x, -y, -z'
    'x-1/2, -y-1/2, z-1/2'
_cell_length_a     9.2361(6)
_cell_length_b     8.0719(5)
_cell_length_c     17.4599(13)
_cell_angle_alpha     90.00
_cell_angle_beta     95.096(5)
_cell_angle_gamma     90.00
_cell_volume     1296.54(15)
_cell_formula_units_Z     4
_cell_measurement_reflns_used     ?
_cell_measurement_theta_min     2.34
_cell_measurement_theta_max     25.24
_cell_measurement_temperature     296(2)
_exptl_crystal_description     prism
_exptl_crystal_colour     colourless
_exptl_crystal_size_max     0.30
_exptl_crystal_size_mid     0.30
_exptl_crystal_size_min     0.20
_exptl_crystal_density_diffrn     1.251
_exptl_crystal_density_meas     ?
_exptl_crystal_density_method     'Not measured'
_exptl_crystal_F_000     520
_exptl_absorpt_coefficient_mu     0.209
_exptl_absorpt_correction_type     'multi-scan'
_exptl_absorpt_process_details     '(Jacobson, 1998)'
_exptl_absorpt_correction_T_min     0.9400
_exptl_absorpt_correction_T_max     0.9594
_exptl_special_details
;
;
_diffrn_ambient_temperature     296(2)
_diffrn_radiation_type     MoK\a
_diffrn_radiation_wavelength     0.71073
_diffrn_radiation_source     'Fine--focus sealed tube'
_diffrn_radiation_monochromator     'Graphite'
_diffrn_measurement_device_type     'Rigaku Mercury'
_diffrn_measurement_method     \w
_diffrn_detector_area_resol_mean     7.31
_diffrn_reflns_number     10679
_diffrn_reflns_av_R_equivalents     0.0299
_diffrn_reflns_av_sigmaI/netI     0.0219
_diffrn_reflns_theta_min     2.34
_diffrn_reflns_theta_max     25.24
_diffrn_reflns_theta_full     25.24
_diffrn_measured_fraction_theta_max     1.000
_diffrn_measured_fraction_theta_full     1.000
_diffrn_reflns_limit_h_min     -11
_diffrn_reflns_limit_h_max     11
_diffrn_reflns_limit_k_min     -9
_diffrn_reflns_limit_k_max     8
_diffrn_reflns_limit_l_min     -17
_diffrn_reflns_limit_l_max     20
_diffrn_standards_number     ?
_diffrn_standards_interval_count     ?
_diffrn_standards_interval_time     ?
_diffrn_standards_decay_%     ?
_refine_special_details
;
 Refinement of <i>F</i>^2^ against ALL reflections. The weighted
 <i>R</i>--factor <i>wR</i> and goodness of fit <i>S</i> are based on
 <i>F</i>^2^, conventional <i>R</i>--factors <i>R</i> are based on <i>F</i>,
 with <i>F</i> set to zero for negative <i>F</i>^2^. The threshold expression
 of <i>F</i>^2^ > \s(<i>F</i>^2^) is used only for calculating
 <i>R</i>--factors(gt) <i>etc</i>. and is not relevant to the choice of
 reflections for refinement. <i>R</i>--factors based on <i>F</i>^2^ are
 statistically about twice as large as those based on <i>F</i>, and
 <i>R</i>--factors based on ALL data will be even larger.
;
_reflns_number_total     2345
_reflns_number_gt     1723
_reflns_threshold_expression     I>2\s(I)
_refine_ls_structure_factor_coef     Fsqd
_refine_ls_matrix_type     'Full'
_refine_ls_R_factor_all     0.0727
_refine_ls_R_factor_gt     0.0546
_refine_ls_wR_factor_gt     0.1615
_refine_ls_wR_factor_ref     0.1742
_refine_ls_goodness_of_fit_ref     1.075
_refine_ls_restrained_S_all     1.121
_refine_ls_number_reflns     2345
_refine_ls_number_parameters     168
_refine_ls_number_restraints     48
_refine_ls_hydrogen_treatment     constr
_refine_ls_weighting_scheme     'Calc'
_refine_ls_weighting_details
          'calc w=1/[\s^2^(Fo^2^)+(0.1001P)^2^+0.236P] where P=(Fo^2^+2Fc^2^)/3'
_atom_sites_solution_hydrogens     'Geom'
_atom_sites_solution_primary     'Direct'
_atom_sites_solution_secondary     'Difmap'
_refine_ls_shift/su_max     0.001
_refine_ls_shift/su_mean     0.000
_refine_diff_density_max     0.375
_refine_diff_density_min     -0.336
_refine_ls_extinction_method     none
_refine_ls_extinction_coef     ?
loop_
    _atom_type_symbol
    _atom_type_description
    _atom_type_scat_dispersion_real
    _atom_type_scat_dispersion_imag
    _atom_type_scat_source
    'C' 'C' 0.0033 0.0016
                         'International Tables Vol C Tables 4.2.6.8 and 6.1.1.4'
    'H' 'H' 0.0000 0.0000
                         'International Tables Vol C Tables 4.2.6.8 and 6.1.1.4'
    'P' 'P' 0.1023 0.0942
                         'International Tables Vol C Tables 4.2.6.8 and 6.1.1.4'
    'O' 'O' 0.0106 0.0060
                         'International Tables Vol C Tables 4.2.6.8 and 6.1.1.4'
_computing_data_collection     'CrystalClear (Rigaku/MSC, 2001)'
_computing_cell_refinement     'CrystalClear (Rigaku/MSC, 2001)'
_computing_data_reduction     'CrystalStructure (Rigaku/MSC, 2004)'
_computing_structure_solution     'SHELXS97 (Sheldrick, 2008)'
_computing_structure_refinement     'SHELXL97 (Sheldrick, 2008)'
_computing_molecular_graphics     'ORTEP-3 (Farrugia, 1997)'
_computing_publication_material     'SHELXL97 (Sheldrick, 2008)'
loop_
    _atom_site_type_symbol
    _atom_site_label
    _atom_site_fract_x
    _atom_site_fract_y
    _atom_site_fract_z
    _atom_site_U_iso_or_equiv
    _atom_site_adp_type
    _atom_site_calc_flag
    _atom_site_refinement_flags
    _atom_site_occupancy
    _atom_site_disorder_assembly
    _atom_site_disorder_group
    C C1 0.0039(3) 0.8100(3) 0.27207(16) 0.0699(7) Uani d . 1 . .
    C C2 -0.1128(4) 0.9141(5) 0.2543(2) 0.0945(10) Uani d . 1 . .
    H H2 -0.1080 0.9916 0.2152 0.113 Uiso calc R 1 . .
    C C3 -0.2344(5) 0.9061(6) 0.2925(3) 0.1194(14) Uani d . 1 . .
    H H3 -0.3115 0.9773 0.2789 0.143 Uiso calc R 1 . .
    C C4 -0.2447(5) 0.7966(7) 0.3498(3) 0.1225(15) Uani d . 1 . .
    H H4 -0.3278 0.7927 0.3761 0.147 Uiso calc R 1 . .
    C C5 -0.1305(5) 0.6901(6) 0.3689(2) 0.1170(14) Uani d . 1 . .
    H H5 -0.1370 0.6138 0.4084 0.140 Uiso calc R 1 . .
    C C6 -0.0049(4) 0.6957(4) 0.3296(2) 0.0888(10) Uani d . 1 . .
    H H6 0.0716 0.6229 0.3423 0.107 Uiso calc R 1 . .
    C C7 0.1365(3) 0.8216(3) 0.22835(17) 0.0700(7) Uani d . 1 . .
    H H7 0.1517 0.9376 0.2146 0.084 Uiso calc R 1 . .
    C C8 -0.0806(5) 0.7118(5) 0.0237(2) 0.1202(15) Uani d D 1 . .
    H H8A -0.0072 0.6701 -0.0078 0.144 Uiso calc R 1 . .
    H H8B -0.1403 0.6191 0.0370 0.144 Uiso calc R 1 . .
    C C9 -0.1684(5) 0.8298(5) -0.0188(2) 0.1294(16) Uani d D 1 . .
    H H9A -0.2427 0.8689 0.0118 0.194 Uiso calc R 1 . .
    H H9B -0.2128 0.7791 -0.0648 0.194 Uiso calc R 1 . .
    H H9C -0.1093 0.9213 -0.0322 0.194 Uiso calc R 1 . .
    C C10 0.3970(12) 0.693(3) 0.1245(10) 0.128(2) Uani d PDU 0.273(7) A 1
    H H10A 0.3922 0.6073 0.1630 0.153 Uiso calc PR 0.273(7) A 1
    H H10B 0.4512 0.7864 0.1477 0.153 Uiso calc PR 0.273(7) A 1
    C C11 0.4683(18) 0.629(2) 0.0560(10) 0.131(2) Uani d PDU 0.273(7) A 1
    H H11A 0.4753 0.7168 0.0194 0.197 Uiso calc PR 0.273(7) A 1
    H H11B 0.4110 0.5404 0.0325 0.197 Uiso calc PR 0.273(7) A 1
    H H11C 0.5638 0.5889 0.0725 0.197 Uiso calc PR 0.273(7) A 1
    C C10' 0.3723(5) 0.6344(7) 0.0883(5) 0.122(2) Uani d PDU 0.727(7) A 2
    H H10C 0.3621 0.5770 0.0394 0.147 Uiso calc PR 0.727(7) A 2
    H H10D 0.3777 0.5529 0.1293 0.147 Uiso calc PR 0.727(7) A 2
    C C11' 0.5025(6) 0.7386(9) 0.0942(5) 0.136(2) Uani d PDU 0.727(7) A 2
    H H11D 0.4976 0.8149 0.0518 0.204 Uiso calc PR 0.727(7) A 2
    H H11E 0.5872 0.6700 0.0928 0.204 Uiso calc PR 0.727(7) A 2
    H H11F 0.5081 0.7992 0.1416 0.204 Uiso calc PR 0.727(7) A 2
    O O1 0.2648(2) 0.7606(3) 0.26977(14) 0.0876(7) Uani d . 1 . .
    H H1 0.3101 0.8380 0.2908 0.131 Uiso calc R 1 . .
    O O2 0.1031(2) 0.5201(2) 0.15362(11) 0.0787(6) Uani d . 1 . .
    O O3 -0.0104(2) 0.7844(3) 0.09335(11) 0.0889(7) Uani d D 1 . .
    O O4 0.2499(3) 0.7456(3) 0.09497(16) 0.1077(8) Uani d DU 1 . .
    P P1 0.11894(8) 0.69802(9) 0.14126(4) 0.0710(3) Uani d . 1 A .
loop_
    _atom_site_aniso_label
    _atom_site_aniso_U_11
    _atom_site_aniso_U_22
    _atom_site_aniso_U_33
    _atom_site_aniso_U_12
    _atom_site_aniso_U_13
    _atom_site_aniso_U_23
    C1 0.0760(17) 0.0661(16) 0.0641(15) 0.0012(13) -0.0139(13) -0.0117(12)
    C2 0.097(2) 0.101(2) 0.084(2) 0.0294(19) 0.0000(18) -0.0047(17)
    C3 0.100(3) 0.146(4) 0.111(3) 0.030(3) 0.002(2) -0.027(3)
    C4 0.107(3) 0.144(4) 0.119(3) -0.012(3) 0.027(3) -0.048(3)
    C5 0.143(4) 0.119(3) 0.091(3) -0.029(3) 0.022(3) -0.005(2)
    C6 0.102(2) 0.080(2) 0.082(2) -0.0091(17) -0.0077(19) 0.0029(16)
    C7 0.0726(16) 0.0543(14) 0.0788(17) 0.0010(12) -0.0172(14) 0.0031(12)
    C8 0.125(3) 0.118(3) 0.108(3) 0.018(2) -0.044(3) -0.014(2)
    C9 0.148(4) 0.129(3) 0.100(3) 0.009(3) -0.050(3) -0.001(2)
    C10 0.093(3) 0.113(5) 0.179(6) 0.013(4) 0.031(4) 0.015(4)
    C11 0.098(4) 0.117(5) 0.181(6) 0.016(4) 0.031(4) 0.012(4)
    C10' 0.091(3) 0.107(4) 0.173(6) 0.014(2) 0.038(3) 0.016(3)
    C11' 0.101(3) 0.121(4) 0.188(6) 0.007(3) 0.023(3) 0.012(4)
    O1 0.0732(12) 0.0743(12) 0.1085(16) 0.0046(10) -0.0301(12) -0.0079(12)
    O2 0.0826(13) 0.0656(12) 0.0845(13) 0.0092(9) -0.0106(10) -0.0046(9)
    O3 0.1065(16) 0.0916(15) 0.0645(11) 0.0306(11) -0.0157(11) -0.0027(9)
    O4 0.1062(16) 0.0990(16) 0.1221(19) 0.0288(14) 0.0325(15) 0.0324(15)
    P1 0.0741(5) 0.0677(5) 0.0694(5) 0.0125(3) -0.0035(4) 0.0054(3)
_geom_special_details
;
 All s.u.'s (except the s.u. in the dihedral angle between two l.s. planes)
 are estimated using the full covariance matrix. The cell s.u.'s are taken
 into account individually in the estimation of s.u.'s in distances, angles
 and torsion angles; correlations between s.u.'s in cell parameters are only
 used when they are defined by crystal symmetry. An approximate (isotropic)
 treatment of cell s.u.'s is used for estimating s.u.'s involving l.s.
 planes.
;
loop_
    _geom_bond_atom_site_label_1
    _geom_bond_atom_site_label_2
    _geom_bond_site_symmetry_2
    _geom_bond_distance
    _geom_bond_publ_flag
    C1 C6 . 1.371(4) ?
    C1 C2 . 1.380(4) ?
    C1 C7 . 1.503(4) ?
    C2 C3 . 1.358(5) ?
    C2 H2 . 0.9300 ?
    C3 C4 . 1.344(7) ?
    C3 H3 . 0.9300 ?
    C4 C5 . 1.378(7) ?
    C4 H4 . 0.9300 ?
    C5 C6 . 1.401(5) ?
    C5 H5 . 0.9300 ?
    C6 H6 . 0.9300 ?
    C7 O1 . 1.420(3) ?
    C7 P1 . 1.814(3) ?
    C7 H7 . 0.9800 ?
    C8 C9 . 1.418(5) ?
    C8 O3 . 1.450(4) ?
    C8 H8A . 0.9700 ?
    C8 H8B . 0.9700 ?
    C9 H9A . 0.9600 ?
    C9 H9B . 0.9600 ?
    C9 H9C . 0.9600 ?
    C10 O4 . 1.471(8) ?
    C10 C11 . 1.509(10) ?
    C10 H10A . 0.9700 ?
    C10 H10B . 0.9700 ?
    C11 H11A . 0.9600 ?
    C11 H11B . 0.9600 ?
    C11 H11C . 0.9600 ?
    C10' O4 . 1.456(5) ?
    C10' C11' . 1.464(7) ?
    C10' H10C . 0.9700 ?
    C10' H10D . 0.9700 ?
    C11' H11D . 0.9600 ?
    C11' H11E . 0.9600 ?
    C11' H11F . 0.9600 ?
    O1 H1 . 0.82 ?
    O2 P1 . 1.462(2) ?
    O3 P1 . 1.561(2) ?
    O4 P1 . 1.562(3) ?
loop_
    _geom_angle_atom_site_label_1
    _geom_angle_atom_site_label_2
    _geom_angle_atom_site_label_3
    _geom_angle_site_symmetry_1
    _geom_angle_site_symmetry_3
    _geom_angle
    _geom_angle_publ_flag
    C6 C1 C2 . . 118.6(3) ?
    C6 C1 C7 . . 121.2(3) ?
    C2 C1 C7 . . 120.2(3) ?
    C3 C2 C1 . . 121.6(4) ?
    C3 C2 H2 . . 119.2 ?
    C1 C2 H2 . . 119.2 ?
    C4 C3 C2 . . 120.9(4) ?
    C4 C3 H3 . . 119.6 ?
    C2 C3 H3 . . 119.6 ?
    C3 C4 C5 . . 119.1(4) ?
    C3 C4 H4 . . 120.4 ?
    C5 C4 H4 . . 120.4 ?
    C4 C5 C6 . . 120.7(4) ?
    C4 C5 H5 . . 119.6 ?
    C6 C5 H5 . . 119.6 ?
    C1 C6 C5 . . 119.1(4) ?
    C1 C6 H6 . . 120.5 ?
    C5 C6 H6 . . 120.5 ?
    O1 C7 C1 . . 113.6(2) ?
    O1 C7 P1 . . 104.17(19) ?
    C1 C7 P1 . . 112.03(18) ?
    O1 C7 H7 . . 109.0 ?
    C1 C7 H7 . . 109.0 ?
    P1 C7 H7 . . 109.0 ?
    C9 C8 O3 . . 111.1(3) ?
    C9 C8 H8A . . 109.4 ?
    O3 C8 H8A . . 109.4 ?
    C9 C8 H8B . . 109.4 ?
    O3 C8 H8B . . 109.4 ?
    H8A C8 H8B . . 108.0 ?
    C8 C9 H9A . . 109.5 ?
    C8 C9 H9B . . 109.5 ?
    H9A C9 H9B . . 109.5 ?
    C8 C9 H9C . . 109.5 ?
    H9A C9 H9C . . 109.5 ?
    H9B C9 H9C . . 109.5 ?
    O4 C10 C11 . . 105.9(11) ?
    O4 C10 H10A . . 110.5 ?
    C11 C10 H10A . . 110.5 ?
    O4 C10 H10B . . 110.5 ?
    C11 C10 H10B . . 110.5 ?
    H10A C10 H10B . . 108.7 ?
    O4 C10' C11' . . 106.2(5) ?
    O4 C10' H10C . . 110.5 ?
    C11' C10' H10C . . 110.5 ?
    O4 C10' H10D . . 110.5 ?
    C11' C10' H10D . . 110.5 ?
    H10C C10' H10D . . 108.7 ?
    C10' C11' H11D . . 109.5 ?
    C10' C11' H11E . . 109.5 ?
    H11D C11' H11E . . 109.5 ?
    C10' C11' H11F . . 109.5 ?
    H11D C11' H11F . . 109.5 ?
    H11E C11' H11F . . 109.5 ?
    C7 O1 H1 . . 109.5 ?
    C8 O3 P1 . . 122.2(2) ?
    C10' O4 P1 . . 122.1(3) ?
    C10 O4 P1 . . 118.8(8) ?
    O2 P1 O3 . . 115.86(12) ?
    O2 P1 O4 . . 114.24(13) ?
    O3 P1 O4 . . 101.79(14) ?
    O2 P1 C7 . . 114.79(12) ?
    O3 P1 C7 . . 102.18(12) ?
    O4 P1 C7 . . 106.42(15) ?
loop_
    _geom_hbond_atom_site_label_D
    _geom_hbond_atom_site_label_H
    _geom_hbond_atom_site_label_A
    _geom_hbond_site_symmetry_D
    _geom_hbond_site_symmetry_H
    _geom_hbond_site_symmetry_A
    _geom_hbond_distance_DH
    _geom_hbond_distance_HA
    _geom_hbond_distance_DA
    _geom_hbond_angle_DHA
    _geom_hbond_publ_flag
    O1 H1 O2 . . 2_555 0.82 1.899 2.716(3) 173.49 yes
