# Supplementary material for: Diethyl [hydr­oxy(phen­yl)meth­yl]phospho­nate
Source: Acta Crystallogr Sect E Struct Rep Online. 2008 Jun 21;64(Pt 7):o1320. doi: 10.1107/S1600536808018424 (PMC2961637; doi:10.1107/S1600536808018424)
Supplement: Supplementary file 2 [file e-64-o1320-Isup2.hkl]

# 
# h,k,l, Fc-squared, Fo-squared, sigma(Fo-squared) and status flag 
# 
data_I
_shelx_title ' 1 in P2(1)/n' 
_shelx_refln_list_code          4 
_shelx_F_calc_maximum      171.27 
_exptl_crystal_F_000       520.00 
_reflns_d_resolution_high  0.8333 
 
loop_ 
 _symmetry_equiv_pos_as_xyz 
 'x, y, z' 
 '-x+1/2, y+1/2, -z+1/2' 
 '-x, -y, -z' 
 'x-1/2, -y-1/2, z-1/2' 
 
_cell_length_a     9.2361 
_cell_length_b     8.0719 
_cell_length_c    17.4599 
_cell_angle_alpha  90.000 
_cell_angle_beta   95.096 
_cell_angle_gamma  90.000 
 
_shelx_F_squared_multiplier     1.000 
 
loop_ 
 _refln_index_h 
 _refln_index_k 
 _refln_index_l 
 _refln_F_squared_calc 
 _refln_F_squared_meas 
 _refln_F_squared_sigma 
 _refln_observed_status 
   2   0   0        9.21       11.56      0.41 o 
   4   0   0        5.59        3.87      0.38 o 
   6   0   0      126.61      125.86      3.26 o 
   8   0   0      905.91      842.55     12.20 o 
  10   0   0        7.42        4.20      1.87 o 
   1   1   0        5.13        5.41      0.27 o 
   2   1   0      233.47      299.22      2.97 o 
   3   1   0        0.13        0.00      0.23 o 
   4   1   0       28.98       33.80      0.81 o 
   5   1   0      202.59      201.76      2.30 o 
   6   1   0      516.95      553.57      5.18 o 
   7   1   0       11.92       11.00      1.28 o 
   8   1   0        1.30        0.00      0.80 o 
   9   1   0        2.96        2.00      1.05 o 
  10   1   0        5.14        4.36      1.54 o 
   0   2   0    29331.99    26222.43    474.06 o 
   1   2   0     2740.17     2577.52     26.18 o 
   2   2   0        0.67        2.87      0.33 o 
   3   2   0       71.32       69.15      1.05 o 
   4   2   0     1345.60     1439.55     12.66 o 
   5   2   0        2.05        6.34      0.57 o 
   6   2   0       11.47       13.23      0.81 o 
   7   2   0      129.97      140.48      3.73 o 
   8   2   0      271.21      270.11      6.32 o 
   9   2   0        2.11        2.06      1.29 o 
  10   2   0        0.46        0.00      1.23 o 
   1   3   0       40.68      103.70      1.54 o 
   2   3   0      248.79      207.22      2.36 o 
   3   3   0       90.48      104.21      1.52 o 
   4   3   0        8.72        7.97      0.47 o 
   5   3   0      103.83      104.07      2.88 o 
   6   3   0      218.52      217.78      3.76 o 
   7   3   0       18.06       14.55      1.73 o 
   8   3   0        0.56        0.00      1.17 o 
   9   3   0        4.95        6.93      1.67 o 
  10   3   0        3.56        3.46      1.62 o 
   0   4   0     1937.77     2264.16     26.36 o 
   1   4   0        0.78        0.21      0.50 o 
   2   4   0       13.06       15.18      0.78 o 
   3   4   0        0.68        0.00      0.36 o 
   4   4   0      224.27      213.62      3.00 o 
   5   4   0       18.27       18.93      1.20 o 
   6   4   0       39.57       33.37      1.81 o 
   7   4   0       15.85       14.81      1.47 o 
   8   4   0       20.23       18.93      2.05 o 
   9   4   0        0.49        0.00      1.20 o 
  10   4   0        0.01        0.00      1.40 o 
   1   5   0      354.61      285.25      3.22 o 
   2   5   0        0.17        0.11      0.44 o 
   3   5   0      424.65      470.41      5.02 o 
   4   5   0        4.50        3.65      0.77 o 
   5   5   0      296.12      305.05      5.78 o 
   6   5   0       26.46       20.03      1.63 o 
   7   5   0        1.69        0.01      0.96 o 
   8   5   0        2.77        1.63      1.73 o 
   9   5   0       18.47       21.24      2.48 o 
   0   6   0       42.84       36.44      2.46 o 
   1   6   0       50.98       43.56      1.30 o 
   2   6   0      150.26      149.76      2.56 o 
   3   6   0       68.05       63.24      1.88 o 
   4   6   0      203.99      196.36      3.64 o 
   5   6   0       15.83       13.40      1.32 o 
   6   6   0        7.59        8.81      1.23 o 
   7   6   0       22.46       21.81      1.72 o 
   8   6   0        1.53        0.25      1.10 o 
   1   7   0        4.00        5.83      1.15 o 
   2   7   0      166.63      152.90      3.02 o 
   3   7   0       64.27       79.74      2.03 o 
   4   7   0        4.28        5.36      0.98 o 
   5   7   0        7.86       10.93      1.51 o 
   6   7   0       15.66       17.04      1.79 o 
   7   7   0        2.23        1.00      1.21 o 
   0   8   0       65.97       77.80      7.97 o 
   1   8   0        3.20        1.94      1.26 o 
   2   8   0       31.89       36.62      2.88 o 
   3   8   0        0.99        0.59      1.70 o 
   4   8   0       33.18       32.20      3.23 o 
   5   8   0        5.69        3.50      1.30 o 
   6   8   0        4.94        3.35      1.40 o 
   1   9   0        3.15        2.62      2.85 o 
   2   9   0       12.31       16.63      2.63 o 
   3   9   0        8.69       11.36      2.43 o 
   4   9   0        0.03        0.00      2.03 o 
 -11   0   1        3.20        1.89      2.76 o 
  -9   0   1       46.20       36.48      3.22 o 
  -7   0   1      194.80      181.06      4.42 o 
  -5   0   1      619.46      605.76      6.92 o 
  -3   0   1        0.03        0.00      0.22 o 
  -1   0   1     7613.38     6410.72    186.02 o 
   1   0   1      247.19      288.91      3.82 o 
   3   0   1     2292.55     2268.14     25.85 o 
   5   0   1       18.78       13.79      0.66 o 
   7   0   1      251.68      268.98      5.05 o 
   9   0   1        0.68        0.00      0.97 o 
 -11   1   1        2.19        1.27      2.87 o 
 -10   1   1        4.68        3.11      1.60 o 
  -9   1   1        3.41        5.18      1.27 o 
  -8   1   1       12.90       16.17      2.20 o 
  -7   1   1      925.53      936.59     10.45 o 
  -6   1   1      161.59      176.77      2.60 o 
  -5   1   1       41.19       51.43      1.66 o 
  -4   1   1       16.44       20.22      1.21 o 
  -3   1   1        0.48        0.52      0.32 o 
  -2   1   1      764.84      717.78      6.47 o 
  -1   1   1     1741.33     1746.59     23.03 o 
   0   1   1     1111.71     1014.32     11.73 o 
   1   1   1    18197.82    16385.48    499.27 o 
   2   1   1      569.78      704.75      6.59 o 
   3   1   1       31.03       33.38      0.64 o 
   4   1   1      546.31      566.75      4.88 o 
   5   1   1      320.20      275.48      2.62 o 
   6   1   1       12.16       19.21      0.81 o 
   7   1   1        7.76       11.33      0.89 o 
   8   1   1       96.41       95.51      2.43 o 
   9   1   1      106.26       98.19      3.15 o 
  10   1   1        0.13        0.00      1.28 o 
 -10   2   1        0.41        1.06      1.41 o 
  -9   2   1       26.06       20.84      2.15 o 
  -8   2   1        2.05        0.00      1.12 o 
  -7   2   1       73.24       70.99      2.21 o 
  -6   2   1        7.70        4.78      0.69 o 
  -5   2   1        3.65        5.30      0.68 o 
  -4   2   1      361.65      365.17      3.58 o 
  -3   2   1      638.02      668.79      6.31 o 
  -2   2   1       35.19       31.07      1.00 o 
  -1   2   1     3702.69     3678.97     34.00 o 
   0   2   1      145.45      130.37      1.60 o 
   1   2   1     1007.60     1006.14     12.00 o 
   2   2   1     1162.31     1236.58     13.28 o 
   3   2   1       58.08       62.92      1.19 o 
   4   2   1      841.05      851.92      7.56 o 
   5   2   1        6.70       12.95      0.62 o 
   6   2   1       54.63       54.58      1.38 o 
   7   2   1      150.40      154.45      3.27 o 
   8   2   1        2.42        1.72      1.94 o 
   9   2   1       11.06        8.78      1.67 o 
  10   2   1        6.63        9.01      1.89 o 
 -10   3   1        1.75        0.97      1.80 o 
  -9   3   1        3.46        2.07      1.45 o 
  -8   3   1        1.28        2.20      1.30 o 
  -7   3   1      205.73      178.50      4.83 o 
  -6   3   1       48.29       60.26      2.12 o 
  -5   3   1        2.64        1.19      0.51 o 
  -4   3   1      165.89      188.47      2.11 o 
  -3   3   1      441.44      465.31      4.43 o 
  -2   3   1      314.68      451.91      4.26 o 
  -1   3   1        0.46        0.00      0.26 o 
   0   3   1        3.76        0.13      0.25 o 
   1   3   1      708.25      640.75      8.22 o 
   2   3   1       41.33       43.43      0.92 o 
   3   3   1       11.99        8.57      0.54 o 
   4   3   1       19.92       16.93      0.75 o 
   5   3   1       12.28        9.01      0.96 o 
   6   3   1       60.47       65.94      1.80 o 
   7   3   1       17.58       21.15      1.54 o 
   8   3   1       28.36       27.62      2.27 o 
   9   3   1        1.50        0.00      1.22 o 
  10   3   1        1.13        0.00      1.32 o 
 -10   4   1        0.26        0.58      1.54 o 
  -9   4   1        7.22        7.34      1.72 o 
  -8   4   1        6.22        6.32      1.49 o 
  -7   4   1       63.88       62.94      3.04 o 
  -6   4   1        0.36        0.00      0.80 o 
  -5   4   1        2.76        5.18      0.96 o 
  -4   4   1      171.14      195.62      2.99 o 
  -3   4   1      120.42      131.21      1.79 o 
  -2   4   1      202.58      191.27      2.50 o 
  -1   4   1     1844.45     2038.57     16.91 o 
   0   4   1      102.05       90.42      1.39 o 
   1   4   1      108.59      109.15      1.90 o 
   2   4   1      232.24      226.45      2.90 o 
   3   4   1       33.87       22.49      1.00 o 
   4   4   1      551.83      540.08      5.82 o 
   5   4   1      114.94      124.48      2.75 o 
   6   4   1       94.69       92.85      2.44 o 
   7   4   1       95.74       92.79      2.82 o 
   8   4   1        2.55        3.06      1.32 o 
   9   4   1        0.29        0.00      1.39 o 
  -9   5   1        0.79        0.77      1.49 o 
  -8   5   1        0.61        0.00      1.25 o 
  -7   5   1        0.76        0.00      0.96 o 
  -6   5   1      131.76      133.76      4.60 o 
  -5   5   1        6.32        7.00      1.04 o 
  -4   5   1       90.17       96.41      2.15 o 
  -3   5   1       38.22       26.80      1.30 o 
  -2   5   1       48.79       43.28      1.24 o 
  -1   5   1       35.10       22.12      0.96 o 
   0   5   1      106.85      109.25      1.49 o 
   1   5   1       43.00       46.54      1.18 o 
   2   5   1      165.25      152.18      2.42 o 
   3   5   1       72.76       71.50      1.74 o 
   4   5   1      226.31      205.88      3.18 o 
   5   5   1       18.30       12.76      1.07 o 
   6   5   1        9.85        9.80      1.05 o 
   7   5   1        1.27        0.00      0.87 o 
   8   5   1       29.75       29.11      2.12 o 
   9   5   1        0.46        0.90      1.38 o 
  -8   6   1        6.40        3.59      1.56 o 
  -7   6   1        3.58        3.77      1.36 o 
  -6   6   1        5.91        4.93      1.23 o 
  -5   6   1       57.64       62.84      2.51 o 
  -4   6   1      141.33      128.23      2.76 o 
  -3   6   1      130.35      119.72      2.46 o 
  -2   6   1      119.75      119.75      2.25 o 
  -1   6   1       48.86       37.70      1.24 o 
   0   6   1       57.58       57.30      1.76 o 
   1   6   1        1.04        0.00      0.46 o 
   2   6   1      150.67      151.69      2.46 o 
   3   6   1      378.59      344.69      4.21 o 
   4   6   1      166.58      170.10      2.96 o 
   5   6   1        5.35        3.50      0.96 o 
   6   6   1       40.73       40.72      2.19 o 
   7   6   1        2.05        0.18      1.10 o 
   8   6   1        4.37        3.44      1.26 o 
  -7   7   1       15.69       14.13      1.80 o 
  -6   7   1       12.23       18.65      1.84 o 
  -5   7   1        0.54        0.00      0.91 o 
  -4   7   1       28.13       27.86      1.99 o 
  -3   7   1       85.57       87.34      2.85 o 
  -2   7   1        5.41        6.92      1.06 o 
  -1   7   1       98.57       92.86      2.91 o 
   0   7   1        6.81        9.07      1.22 o 
   1   7   1      214.73      205.13      4.51 o 
   2   7   1       78.42       74.79      1.90 o 
   3   7   1       22.06       22.01      1.30 o 
   4   7   1        4.58        3.02      0.97 o 
   5   7   1       11.25       11.17      1.88 o 
   6   7   1        0.62        0.00      1.02 o 
   7   7   1        0.28        0.00      1.10 o 
  -6   8   1        4.37        4.86      1.56 o 
  -5   8   1       30.38       33.15      2.24 o 
  -4   8   1        2.26        2.38      1.08 o 
  -3   8   1        8.70        8.48      1.62 o 
  -2   8   1        0.74        1.17      1.25 o 
  -1   8   1       11.25       12.67      1.72 o 
   0   8   1        0.67        0.00      0.93 o 
   1   8   1        3.39        5.20      1.41 o 
   2   8   1        1.03        1.66      1.17 o 
   3   8   1       60.92       63.48      6.26 o 
   4   8   1       11.88       14.08      2.47 o 
   5   8   1        3.63        3.38      1.33 o 
   6   8   1        1.51        1.48      1.33 o 
  -4   9   1        4.08        6.51      3.12 o 
  -3   9   1        7.59       10.16      2.24 o 
  -2   9   1        3.95        3.69      1.76 o 
  -1   9   1       17.18       22.36      2.82 o 
   0   9   1        2.50        5.61      2.04 o 
   1   9   1       43.02       40.79      6.53 o 
   2   9   1       14.87       20.31      2.77 o 
   3   9   1        0.65        1.39      1.69 o 
   4   9   1        0.05        3.03      2.51 o 
 -10   0   2       15.95       10.38      3.34 o 
  -8   0   2      274.46      294.58      8.24 o 
  -6   0   2      199.79      220.22      4.69 o 
  -4   0   2       18.72       16.33      0.60 o 
  -2   0   2     9416.67     8577.45    137.50 o 
   0   0   2     4029.66     4158.67     57.04 o 
   2   0   2     1966.54     2105.70     22.60 o 
   4   0   2        0.75        0.02      0.32 o 
   6   0   2      827.53      803.40     12.47 o 
   8   0   2       25.99       27.14      1.84 o 
  10   0   2       25.72       20.80      2.66 o 
 -11   1   2        2.09        0.00      1.89 o 
 -10   1   2        3.96        3.96      1.97 o 
  -9   1   2        0.76        0.00      0.98 o 
  -8   1   2      204.48      195.88      3.97 o 
  -7   1   2       55.33       54.70      1.98 o 
  -6   1   2      132.44      162.35      2.63 o 
  -5   1   2      110.97      121.70      2.05 o 
  -4   1   2      156.74      178.45      3.14 o 
  -3   1   2     1425.29     1504.42     12.42 o 
  -2   1   2     5524.72     5419.36     46.03 o 
  -1   1   2      668.42      701.60      7.44 o 
   0   1   2     4618.64     4925.27     49.39 o 
   1   1   2      296.09      396.52      4.25 o 
   2   1   2       70.70       91.46      1.51 o 
   3   1   2     1532.55     1565.78     12.32 o 
   4   1   2      870.52      863.48      7.49 o 
   5   1   2       61.12       62.30      1.05 o 
   6   1   2       53.52       61.23      1.92 o 
   7   1   2       67.95       71.33      1.93 o 
   8   1   2       26.60       27.83      1.28 o 
   9   1   2        1.05        2.82      1.20 o 
  10   1   2        4.60        8.01      2.38 o 
 -10   2   2       16.49       11.31      1.88 o 
  -9   2   2        2.96        4.80      1.52 o 
  -8   2   2       15.42       15.78      1.74 o 
  -7   2   2       82.69       81.25      2.62 o 
  -6   2   2      170.42      180.48      2.94 o 
  -5   2   2       14.07        9.08      0.69 o 
  -4   2   2      423.03      456.75      4.33 o 
  -3   2   2      120.20      115.59      1.44 o 
  -2   2   2      904.54      754.07      6.95 o 
  -1   2   2      194.44      226.64      2.28 o 
   0   2   2       49.58       62.40      1.23 o 
   1   2   2      105.68      138.93      2.06 o 
   2   2   2       14.62        6.27      0.50 o 
   3   2   2      327.48      328.49      4.33 o 
   4   2   2        0.03        0.00      0.28 o 
   5   2   2      346.67      315.71      2.99 o 
   6   2   2       68.71       70.29      1.59 o 
   7   2   2       10.51       12.34      1.34 o 
   8   2   2       38.55       36.64      2.14 o 
   9   2   2       19.80       16.85      3.05 o 
  10   2   2        3.95        0.00      1.39 o 
 -10   3   2        0.14        0.00      1.29 o 
  -9   3   2        4.83        3.91      1.81 o 
  -8   3   2       23.17       27.36      2.29 o 
  -7   3   2        8.88       12.35      1.60 o 
  -6   3   2       27.31       33.02      1.43 o 
  -5   3   2      210.74      201.20      3.03 o 
  -4   3   2      136.10      117.30      1.60 o 
  -3   3   2      323.92      272.06      3.09 o 
  -2   3   2      242.82      263.83      2.99 o 
  -1   3   2      177.72      154.89      2.12 o 
   0   3   2      862.75      951.17      9.37 o 
   1   3   2        5.42        6.99      0.75 o 
   2   3   2       28.64       27.73      0.81 o 
   3   3   2      165.22      166.59      2.13 o 
   4   3   2       11.20        9.85      0.60 o 
   5   3   2       30.31       29.39      1.32 o 
   6   3   2       14.43       17.71      1.23 o 
   7   3   2       38.69       37.44      2.33 o 
   8   3   2       17.80       15.99      2.09 o 
   9   3   2        3.72        3.14      1.42 o 
  10   3   2        0.02        0.10      1.75 o 
 -10   4   2        1.76        0.49      1.47 o 
  -9   4   2        0.57        0.00      1.18 o 
  -8   4   2        2.08        2.52      1.25 o 
  -7   4   2        0.10        0.00      0.92 o 
  -6   4   2       28.45       27.33      1.69 o 
  -5   4   2       87.38       92.27      2.66 o 
  -4   4   2        0.45        0.00      0.51 o 
  -3   4   2      183.44      200.41      2.45 o 
  -2   4   2      542.76      521.86      5.35 o 
  -1   4   2      416.70      501.57      5.13 o 
   0   4   2       45.37       28.96      0.83 o 
   1   4   2      143.69      133.20      2.17 o 
   2   4   2       62.45       76.16      1.62 o 
   3   4   2      328.83      316.84      3.80 o 
   4   4   2        0.01        0.00      0.44 o 
   5   4   2      191.84      183.48      3.45 o 
   6   4   2       73.63       69.80      2.14 o 
   7   4   2        0.38        0.00      0.99 o 
   8   4   2        0.19        0.00      1.01 o 
   9   4   2       13.23       18.27      2.27 o 
  -9   5   2        0.03        0.00      1.49 o 
  -8   5   2        6.46        6.38      1.67 o 
  -7   5   2       43.69       48.96      2.40 o 
  -6   5   2        0.25        0.00      0.83 o 
  -5   5   2       20.70       24.22      1.45 o 
  -4   5   2       66.43       61.95      1.72 o 
  -3   5   2      517.86      481.84      5.88 o 
  -2   5   2       20.14       13.78      0.71 o 
  -1   5   2      206.74      207.20      2.46 o 
   0   5   2      173.41      204.15      2.37 o 
   1   5   2      391.55      428.77      5.87 o 
   2   5   2       67.04       54.45      1.38 o 
   3   5   2      226.32      215.88      3.10 o 
   4   5   2        0.04        0.31      0.61 o 
   5   5   2       48.37       48.64      2.14 o 
   6   5   2        0.97        0.00      0.87 o 
   7   5   2       68.53       60.19      2.06 o 
   8   5   2        0.02        0.00      1.16 o 
   9   5   2        7.23        3.57      3.10 o 
  -8   6   2        3.81        0.64      1.37 o 
  -7   6   2        0.15        0.00      1.08 o 
  -6   6   2       35.47       37.43      2.19 o 
  -5   6   2      122.98      140.90      3.94 o 
  -4   6   2       40.62       38.90      3.28 o 
  -3   6   2       55.42       58.14      1.77 o 
  -2   6   2        4.44        3.19      0.69 o 
  -1   6   2       40.75       32.40      1.39 o 
   0   6   2        4.14        2.71      0.66 o 
   1   6   2       58.61       64.39      1.62 o 
   2   6   2      355.40      335.02      4.35 o 
   3   6   2      358.24      364.91      4.39 o 
   4   6   2        7.95        7.21      1.05 o 
   5   6   2       87.11       84.94      2.34 o 
   6   6   2        0.08        1.30      1.12 o 
   7   6   2        2.82        4.45      1.47 o 
   8   6   2        0.48        0.33      1.22 o 
  -7   7   2        2.66        2.37      1.31 o 
  -6   7   2       25.59       29.12      2.18 o 
  -5   7   2       18.81       22.56      1.82 o 
  -4   7   2      107.97      100.46      3.50 o 
  -3   7   2        6.37        3.73      0.81 o 
  -2   7   2       50.19       50.89      1.99 o 
  -1   7   2       26.11       26.29      1.73 o 
   0   7   2       28.85       28.46      1.92 o 
   1   7   2        5.48        6.49      1.17 o 
   2   7   2       37.46       30.92      1.24 o 
   3   7   2       11.28       15.24      1.04 o 
   4   7   2       56.23       54.34      2.96 o 
   5   7   2        3.20        2.46      1.01 o 
   6   7   2        0.57        0.78      1.03 o 
   7   7   2        0.01        0.00      1.01 o 
  -6   8   2       19.53       20.83      2.05 o 
  -5   8   2        8.44       13.80      1.74 o 
  -4   8   2        3.50        3.44      1.48 o 
  -3   8   2        3.10        2.11      1.29 o 
  -2   8   2        7.64        7.64      1.55 o 
  -1   8   2        0.32        0.74      1.42 o 
   0   8   2       17.12       14.27      1.55 o 
   1   8   2        2.68        1.64      1.25 o 
   2   8   2       95.99       91.93      3.62 o 
   3   8   2       33.76       36.58      5.97 o 
   4   8   2        0.32        0.12      1.01 o 
   5   8   2        0.75        0.00      1.32 o 
   6   8   2        1.06        1.67      1.25 o 
  -4   9   2       14.08        6.89      3.01 o 
  -3   9   2        1.96        4.87      2.08 o 
  -2   9   2        0.47        2.13      1.82 o 
  -1   9   2        0.00        0.00      1.40 o 
   0   9   2        1.90        4.17      1.84 o 
   1   9   2       10.87       11.70      2.36 o 
   2   9   2        1.27        0.00      1.99 o 
   3   9   2        0.18        3.26      2.62 o 
 -11   0   3        7.79        7.93      3.40 o 
  -9   0   3       20.82       27.98      2.66 o 
  -7   0   3      223.22      215.87      8.91 o 
  -5   0   3      604.77      739.70     10.44 o 
  -3   0   3     1656.45     1751.27     23.29 o 
  -1   0   3     1475.94     1313.88     17.55 o 
   1   0   3      353.13      266.99      3.41 o 
   3   0   3      264.67      338.22      4.79 o 
   5   0   3     1382.36     1456.05     16.14 o 
   7   0   3       33.12       39.42      1.98 o 
   9   0   3       17.95       16.59      2.10 o 
 -11   1   3        1.14        0.26      2.87 o 
 -10   1   3        2.93        2.78      1.49 o 
  -9   1   3       25.58       31.33      2.34 o 
  -8   1   3       10.10        7.05      1.55 o 
  -7   1   3      352.16      326.83      5.30 o 
  -6   1   3       84.24       73.31      1.69 o 
  -5   1   3      197.72      192.18      2.79 o 
  -4   1   3      138.54      118.40      1.59 o 
  -3   1   3      588.18      530.22      5.05 o 
  -2   1   3        1.92        0.00      0.31 o 
  -1   1   3     6313.62     6193.67     86.76 o 
   0   1   3     2119.99     2234.17     19.94 o 
   1   1   3     8856.96     8612.22    146.13 o 
   2   1   3     1033.59     1018.11      8.98 o 
   3   1   3     1095.69     1084.68      9.50 o 
   4   1   3      144.23      160.44      1.69 o 
   5   1   3      119.99      140.23      1.68 o 
   6   1   3       91.52       84.29      1.56 o 
   7   1   3       39.15       46.55      1.42 o 
   8   1   3       19.98       21.17      1.19 o 
   9   1   3        0.32        0.76      1.08 o 
  10   1   3        3.00        2.18      1.44 o 
 -10   2   3        4.37        5.97      4.77 o 
  -9   2   3        3.99        4.39      1.58 o 
  -8   2   3       31.40       23.27      1.78 o 
  -7   2   3       27.59       29.47      1.77 o 
  -6   2   3      137.87      159.41      3.67 o 
  -5   2   3        0.27        0.45      0.52 o 
  -4   2   3      183.76      185.72      2.27 o 
  -3   2   3       41.58       52.70      1.01 o 
  -2   2   3      113.70      127.34      1.59 o 
  -1   2   3       89.51      103.84      1.41 o 
   0   2   3     7665.02     7579.94     78.27 o 
   1   2   3     2126.92     2470.68     28.51 o 
   2   2   3      564.24      563.70      6.11 o 
   3   2   3      355.51      399.91      4.22 o 
   4   2   3     1310.03     1332.42     10.85 o 
   5   2   3      134.99      120.15      1.60 o 
   6   2   3       41.80       40.12      1.45 o 
   7   2   3        6.09        5.74      1.29 o 
   8   2   3       95.49       94.85      2.93 o 
   9   2   3        0.86        0.00      1.25 o 
  10   2   3        1.59        0.35      1.30 o 
 -10   3   3        1.45        0.65      1.52 o 
  -9   3   3       17.51       16.49      2.81 o 
  -8   3   3       17.51       18.04      2.01 o 
  -7   3   3        7.71        8.10      1.57 o 
  -6   3   3        0.15        0.00      0.66 o 
  -5   3   3       76.32       81.08      2.03 o 
  -4   3   3       16.44       11.47      0.48 o 
  -3   3   3        0.18        1.01      0.38 o 
  -2   3   3      545.73      491.59      5.01 o 
  -1   3   3      926.49      946.37      8.27 o 
   0   3   3        8.50        7.63      0.73 o 
   1   3   3      140.21      137.89      2.30 o 
   2   3   3      427.29      358.15      4.23 o 
   3   3   3      596.46      604.97      6.59 o 
   4   3   3       12.08        6.97      0.68 o 
   5   3   3       12.45       14.23      0.96 o 
   6   3   3       26.64       27.84      1.28 o 
   7   3   3        0.39        0.00      0.91 o 
   8   3   3       14.57       21.80      2.06 o 
   9   3   3        2.93        3.84      2.05 o 
  10   3   3        3.09        3.53      1.68 o 
 -10   4   3        5.65        7.05      1.93 o 
  -9   4   3        8.04        8.31      1.72 o 
  -8   4   3        5.03        3.50      1.68 o 
  -7   4   3        4.04        0.26      0.98 o 
  -6   4   3       36.85       45.10      2.09 o 
  -5   4   3       11.83       14.38      1.29 o 
  -4   4   3       38.30       39.37      1.26 o 
  -3   4   3       87.59       90.87      1.85 o 
  -2   4   3      215.26      211.00      3.09 o 
  -1   4   3      248.01      272.21      3.21 o 
   0   4   3      356.57      432.97      4.21 o 
   1   4   3       30.42       28.47      1.12 o 
   2   4   3      338.60      327.56      4.16 o 
   3   4   3       96.54       95.65      1.91 o 
   4   4   3      288.06      246.62      3.63 o 
   5   4   3      126.45      112.71      2.93 o 
   6   4   3       52.62       56.14      2.12 o 
   7   4   3        0.83        0.32      0.73 o 
   8   4   3       39.06       38.69      2.71 o 
   9   4   3        0.48        0.47      1.41 o 
  -9   5   3        0.13        0.01      1.40 o 
  -8   5   3       16.56       13.02      2.90 o 
  -7   5   3        5.92        5.86      1.31 o 
  -6   5   3        1.20        0.68      1.33 o 
  -5   5   3        3.62        1.07      0.87 o 
  -4   5   3      208.62      205.16      3.76 o 
  -3   5   3        0.00        0.00      0.48 o 
  -2   5   3      305.96      289.55      3.51 o 
  -1   5   3       26.20       45.61      1.20 o 
   0   5   3      270.68      289.58      2.88 o 
   1   5   3       49.02       48.12      1.78 o 
   2   5   3      151.19      144.10      2.57 o 
   3   5   3       24.28       24.31      1.15 o 
   4   5   3      188.12      174.26      3.17 o 
   5   5   3        9.00        8.25      1.07 o 
   6   5   3      107.09      104.76      3.05 o 
   7   5   3        1.79        1.56      0.81 o 
   8   5   3       14.81       15.12      2.03 o 
   9   5   3        0.27        1.12      1.79 o 
  -8   6   3        0.53        0.00      1.31 o 
  -7   6   3        2.62        2.11      1.24 o 
  -6   6   3       68.87       72.88      2.89 o 
  -5   6   3       71.38       58.72      2.20 o 
  -4   6   3        5.08        4.69      1.01 o 
  -3   6   3       21.51       22.05      1.22 o 
  -2   6   3      192.11      208.91      3.12 o 
  -1   6   3       31.93       29.56      1.18 o 
   0   6   3       89.37      111.95      2.34 o 
   1   6   3       11.86       11.24      0.97 o 
   2   6   3      338.16      331.04      7.69 o 
   3   6   3        8.34        5.19      0.80 o 
   4   6   3       79.59       74.09      2.82 o 
   5   6   3       12.55       17.03      1.29 o 
   6   6   3       23.34       25.49      1.53 o 
   7   6   3        0.83        0.00      1.04 o 
   8   6   3        8.41        6.22      1.76 o 
  -7   7   3       12.21       15.12      2.24 o 
  -6   7   3        1.40        3.70      1.44 o 
  -5   7   3       35.09       37.90      2.50 o 
  -4   7   3        8.54        5.16      1.09 o 
  -3   7   3       33.74       28.98      1.46 o 
  -2   7   3       23.32       26.22      1.54 o 
  -1   7   3       76.87       67.90      2.23 o 
   0   7   3        6.69        5.83      0.99 o 
   1   7   3       64.37       71.24      2.06 o 
   2   7   3        0.35        0.00      0.55 o 
   3   7   3       75.28       77.78      2.03 o 
   4   7   3       13.90       11.04      1.44 o 
   5   7   3        1.64        1.77      1.53 o 
   6   7   3        0.96        0.00      1.02 o 
   7   7   3       10.71       13.02      2.40 o 
  -6   8   3        3.55        5.02      1.67 o 
  -5   8   3       19.35       16.00      2.23 o 
  -4   8   3        1.52        0.21      1.25 o 
  -3   8   3       19.29       17.07      1.95 o 
  -2   8   3        0.00        0.00      1.02 o 
  -1   8   3        0.09        0.26      1.08 o 
   0   8   3        0.90        0.00      1.06 o 
   1   8   3        1.81        2.48      1.65 o 
   2   8   3       22.64       29.43      2.36 o 
   3   8   3        8.52       10.16      2.02 o 
   4   8   3        0.18        0.00      1.00 o 
   5   8   3        5.03        5.73      1.40 o 
  -3   9   3        1.41        0.24      1.71 o 
  -2   9   3        0.01        0.00      1.71 o 
  -1   9   3        8.49       13.57      2.40 o 
   0   9   3        2.45        1.55      1.63 o 
   1   9   3        9.09       10.28      2.31 o 
   2   9   3        1.79        3.74      2.02 o 
   3   9   3        5.96        9.46      3.15 o 
 -10   0   4       34.63       49.16      5.23 o 
  -8   0   4       50.93       44.10      3.04 o 
  -6   0   4      199.56      219.35      5.85 o 
  -4   0   4      127.52      148.01      2.51 o 
  -2   0   4     5776.17     6043.63    116.55 o 
   0   0   4     1824.58     2301.84     27.18 o 
   2   0   4      778.76     1086.74     15.65 o 
   4   0   4      694.11      623.06      8.46 o 
   6   0   4       22.68       31.01      1.31 o 
   8   0   4      135.77      140.83      3.75 o 
  10   0   4        0.82        0.78      2.51 o 
 -10   1   4        4.88        3.46      2.68 o 
  -9   1   4        4.64        3.44      1.74 o 
  -8   1   4        1.22        0.51      1.21 o 
  -7   1   4        0.29        0.00      0.90 o 
  -6   1   4       65.18       83.29      2.27 o 
  -5   1   4      322.02      295.49      3.62 o 
  -4   1   4     2839.21     2820.33     28.93 o 
  -3   1   4        1.43        2.55      0.41 o 
  -2   1   4     1731.37     1497.21     15.63 o 
  -1   1   4     1503.00     1553.57     13.85 o 
   0   1   4     6633.07     6848.65     52.72 o 
   1   1   4     2448.23     2757.84     23.28 o 
   2   1   4      526.90      466.87      4.82 o 
   3   1   4     1659.32     1719.52     14.73 o 
   4   1   4     2650.08     2914.20     21.76 o 
   5   1   4      107.93      114.83      1.52 o 
   6   1   4       43.65       49.09      1.24 o 
   7   1   4       28.93       28.47      1.20 o 
   8   1   4      117.22      132.06      2.78 o 
   9   1   4       33.41       34.74      2.25 o 
  10   1   4        6.38        6.19      1.63 o 
 -10   2   4        5.09        5.10      1.87 o 
  -9   2   4        0.63        0.00      1.27 o 
  -8   2   4       72.35       74.68      3.17 o 
  -7   2   4       68.89       65.70      2.46 o 
  -6   2   4        1.68        1.76      0.74 o 
  -5   2   4        1.01        0.23      0.42 o 
  -4   2   4        1.57        3.78      0.49 o 
  -3   2   4      140.16      137.13      2.01 o 
  -2   2   4      132.13      142.40      1.65 o 
  -1   2   4        2.23        3.85      0.37 o 
   0   2   4     1338.98     1306.56     14.83 o 
   1   2   4      443.02      433.57      5.37 o 
   2   2   4       29.04       23.46      0.85 o 
   3   2   4      398.97      346.27      3.83 o 
   4   2   4       35.54       32.53      0.83 o 
   5   2   4       36.67       37.86      0.92 o 
   6   2   4       18.53       19.15      1.34 o 
   7   2   4       30.88       35.79      2.02 o 
   8   2   4       24.57       20.46      1.74 o 
   9   2   4       20.30       19.37      2.14 o 
  10   2   4        1.21        2.95      1.51 o 
 -10   3   4        2.03        0.56      1.67 o 
  -9   3   4        4.47        4.49      1.97 o 
  -8   3   4        0.91        0.71      1.22 o 
  -7   3   4       92.73      105.68      3.11 o 
  -6   3   4        8.74       12.50      1.10 o 
  -5   3   4       46.03       37.34      1.48 o 
  -4   3   4      289.48      279.65      3.68 o 
  -3   3   4      224.23      190.86      2.54 o 
  -2   3   4       80.50       60.57      1.23 o 
  -1   3   4      175.21      214.11      2.60 o 
   0   3   4      619.63      688.65      7.30 o 
   1   3   4      557.83      639.13      6.99 o 
   2   3   4       25.72       27.14      0.93 o 
   3   3   4      379.75      380.03      4.83 o 
   4   3   4      568.35      571.52      7.19 o 
   5   3   4        0.47        0.50      0.56 o 
   6   3   4        4.29        8.16      0.84 o 
   7   3   4       64.99       67.09      2.66 o 
   8   3   4        9.79       11.01      1.71 o 
   9   3   4       12.84        8.19      1.82 o 
  10   3   4        0.74        1.94      1.56 o 
 -10   4   4        0.11        0.71      1.97 o 
  -9   4   4        1.87        1.06      1.23 o 
  -8   4   4        9.13       10.35      1.75 o 
  -7   4   4      142.20      172.66      4.26 o 
  -6   4   4        3.30        2.46      0.97 o 
  -5   4   4        0.99        3.70      0.98 o 
  -4   4   4        0.04        0.00      0.49 o 
  -3   4   4       44.81       40.47      1.18 o 
  -2   4   4      106.20      122.90      1.97 o 
  -1   4   4      449.07      470.53      4.70 o 
   0   4   4      636.32      608.72      6.70 o 
   1   4   4      621.04      602.70      7.40 o 
   2   4   4       14.37       25.98      1.03 o 
   3   4   4      417.39      376.87      4.73 o 
   4   4   4       93.22       99.95      2.35 o 
   5   4   4       13.95       15.16      1.16 o 
   6   4   4        9.25       10.72      1.13 o 
   7   4   4       40.42       46.70      2.55 o 
   8   4   4       19.12       13.50      3.64 o 
   9   4   4       15.18       17.60      2.18 o 
  -9   5   4       10.25       10.57      2.02 o 
  -8   5   4        0.30        0.00      1.29 o 
  -7   5   4        4.46        2.34      1.35 o 
  -6   5   4       18.20       18.10      1.65 o 
  -5   5   4       99.42       90.55      2.86 o 
  -4   5   4       41.78       36.23      1.43 o 
  -3   5   4        6.97        4.25      0.72 o 
  -2   5   4        4.44        7.42      0.69 o 
  -1   5   4      711.56      748.81      7.05 o 
   0   5   4       45.07       38.77      1.26 o 
   1   5   4       55.83       63.84      1.60 o 
   2   5   4      155.65      153.56      3.15 o 
   3   5   4      489.83      479.49      5.97 o 
   4   5   4       53.16       50.61      1.69 o 
   5   5   4       51.27       46.35      1.90 o 
   6   5   4        0.70        0.00      0.79 o 
   7   5   4       86.14       82.60      2.65 o 
   8   5   4        2.55        4.17      2.71 o 
   9   5   4        9.63       11.76      2.15 o 
  -8   6   4        0.04        0.00      1.32 o 
  -7   6   4       42.40       42.34      2.46 o 
  -6   6   4       90.21       92.05      3.66 o 
  -5   6   4        0.59        0.55      1.06 o 
  -4   6   4       20.13       21.20      1.47 o 
  -3   6   4       61.03       51.07      1.57 o 
  -2   6   4       11.20       11.22      0.83 o 
  -1   6   4       71.46       71.70      1.84 o 
   0   6   4       39.36       42.33      1.67 o 
   1   6   4      335.70      339.64      4.73 o 
   2   6   4       18.11       18.47      1.14 o 
   3   6   4       82.54       86.57      2.15 o 
   4   6   4       52.81       43.90      1.90 o 
   5   6   4       24.52       19.66      1.45 o 
   6   6   4        8.49        8.80      1.22 o 
   7   6   4       10.93       10.64      1.58 o 
   8   6   4        3.27        8.46      1.85 o 
  -7   7   4        3.58        1.84      1.64 o 
  -6   7   4        1.17        0.00      1.71 o 
  -5   7   4       19.17       16.60      1.73 o 
  -4   7   4       36.84       38.97      1.93 o 
  -3   7   4        9.20        9.52      1.43 o 
  -2   7   4       60.88       72.45      1.95 o 
  -1   7   4       20.01       29.49      1.63 o 
   0   7   4       55.18       44.16      1.90 o 
   1   7   4        5.01        5.05      0.87 o 
   2   7   4        0.06        0.00      0.59 o 
   3   7   4       46.42       53.21      2.09 o 
   4   7   4        0.17        0.00      0.86 o 
   5   7   4        1.02        0.22      0.98 o 
   6   7   4       21.58       20.90      1.89 o 
   7   7   4        9.44       10.16      1.61 o 
  -6   8   4        8.34        5.27      1.47 o 
  -5   8   4        0.15        0.00      1.30 o 
  -4   8   4        7.98        4.85      1.56 o 
  -3   8   4        0.41        1.91      1.32 o 
  -2   8   4        0.42        0.00      1.09 o 
  -1   8   4        0.15        0.00      0.90 o 
   0   8   4        4.56        3.36      1.88 o 
   1   8   4        6.35        4.65      1.45 o 
   2   8   4        7.87        3.63      1.28 o 
   3   8   4        0.72        0.00      1.18 o 
   4   8   4        4.88        3.51      1.15 o 
   5   8   4        0.48        0.37      1.06 o 
  -3   9   4        0.01        0.00      1.74 o 
  -2   9   4       19.47       26.37      3.14 o 
  -1   9   4        0.08        1.23      1.66 o 
   0   9   4        0.37        0.13      1.58 o 
   1   9   4        4.47        2.37      1.70 o 
   2   9   4        0.01        3.12      2.78 o 
   3   9   4        2.76        4.18      2.67 o 
  -9   0   5        0.38        0.00      1.22 o 
  -7   0   5       97.98       89.75      3.90 o 
  -5   0   5        9.57        5.10      0.56 o 
  -3   0   5    10555.29    10386.74    104.47 o 
  -1   0   5       70.36       47.63      2.84 o 
   1   0   5        1.26        0.29      0.53 o 
   3   0   5      588.37      517.58      7.95 o 
   5   0   5      704.64      811.92      9.76 o 
   7   0   5      313.22      329.47      7.85 o 
   9   0   5       36.63       40.88      3.07 o 
 -10   1   5        0.72        0.77      1.42 o 
  -9   1   5       13.26       17.93      1.98 o 
  -8   1   5        0.54        1.82      1.36 o 
  -7   1   5      129.64      116.09      3.87 o 
  -6   1   5       18.65       15.69      0.97 o 
  -5   1   5      126.00      146.84      2.74 o 
  -4   1   5       60.58       69.42      1.22 o 
  -3   1   5      237.68      189.19      2.38 o 
  -2   1   5      941.48      933.54      8.65 o 
  -1   1   5      749.67      801.10      9.01 o 
   0   1   5       17.97       14.80      0.63 o 
   1   1   5     4771.50     4634.73     41.10 o 
   2   1   5      721.14      739.34      6.79 o 
   3   1   5      828.49     1051.31      8.92 o 
   4   1   5      341.21      350.67      3.56 o 
   5   1   5       16.33       11.83      0.67 o 
   6   1   5      103.13      110.19      1.89 o 
   7   1   5       34.79       31.93      1.39 o 
   8   1   5        2.12        4.12      1.06 o 
   9   1   5       28.58       18.41      2.05 o 
  10   1   5        2.20        0.00      1.37 o 
 -10   2   5        2.04        0.00      1.74 o 
  -9   2   5        0.61        0.00      1.17 o 
  -8   2   5       88.68       95.80      6.08 o 
  -7   2   5       35.86       29.84      2.11 o 
  -6   2   5        0.93        0.84      0.78 o 
  -5   2   5       80.71       75.92      1.90 o 
  -4   2   5      313.28      348.87      4.17 o 
  -3   2   5     1315.09     1270.81     12.64 o 
  -2   2   5       29.95       36.18      0.91 o 
  -1   2   5      441.69      391.27      4.47 o 
   0   2   5     2124.72     2355.11     21.28 o 
   1   2   5     1853.10     2106.15     18.89 o 
   2   2   5      763.42      748.24      7.31 o 
   3   2   5        0.04        1.85      0.42 o 
   4   2   5      262.01      294.60      2.97 o 
   5   2   5      237.43      269.37      4.16 o 
   6   2   5        4.46        3.18      0.70 o 
   7   2   5       27.84       27.17      1.68 o 
   8   2   5       46.36       51.28      3.11 o 
   9   2   5        2.60        2.21      1.40 o 
  10   2   5       11.51       10.71      2.01 o 
 -10   3   5        5.25        3.76      2.05 o 
  -9   3   5        3.67        3.02      1.91 o 
  -8   3   5        2.26        0.46      1.73 o 
  -7   3   5       88.40       94.36      3.42 o 
  -6   3   5       64.87       64.66      2.27 o 
  -5   3   5      141.78      141.39      3.39 o 
  -4   3   5      214.41      218.10      3.42 o 
  -3   3   5       16.26       19.77      0.89 o 
  -2   3   5       66.09       71.63      1.46 o 
  -1   3   5      481.67      564.48      5.39 o 
   0   3   5       23.90       23.80      0.75 o 
   1   3   5     1369.98     1344.47     12.49 o 
   2   3   5      694.73      632.49      7.64 o 
   3   3   5      954.42     1011.95     10.79 o 
   4   3   5      242.08      236.18      3.21 o 
   5   3   5       27.15       29.92      1.19 o 
   6   3   5       66.02       70.17      2.80 o 
   7   3   5       28.15       26.77      1.73 o 
   8   3   5        0.01        0.26      1.19 o 
   9   3   5       17.97       12.10      2.07 o 
  -9   4   5        0.15        2.28      1.76 o 
  -8   4   5       43.52       41.13      4.34 o 
  -7   4   5        7.58        7.10      1.32 o 
  -6   4   5       87.20       78.00      3.20 o 
  -5   4   5       48.58       53.06      2.93 o 
  -4   4   5      117.87      105.63      2.00 o 
  -3   4   5      348.37      356.26      4.56 o 
  -2   4   5       10.27       13.25      0.85 o 
  -1   4   5       25.05       27.04      0.87 o 
   0   4   5      507.32      531.72      5.24 o 
   1   4   5       27.88       29.07      1.28 o 
   2   4   5      517.75      530.19      5.39 o 
   3   4   5      332.44      299.07      3.82 o 
   4   4   5       39.24       52.35      1.67 o 
   5   4   5       67.55       81.48      2.71 o 
   6   4   5        0.87        0.00      0.61 o 
   7   4   5       18.50       17.01      1.59 o 
   8   4   5       45.52       41.55      3.56 o 
   9   4   5        0.04        0.00      1.37 o 
  -9   5   5        0.34        0.00      1.43 o 
  -8   5   5        1.79        0.08      1.55 o 
  -7   5   5       17.17       12.01      1.59 o 
  -6   5   5      165.40      168.13      7.41 o 
  -5   5   5        5.77        7.24      1.25 o 
  -4   5   5        1.14        0.42      0.68 o 
  -3   5   5       51.16       52.59      1.46 o 
  -2   5   5      244.32      278.25      3.64 o 
  -1   5   5       24.73       30.12      1.12 o 
   0   5   5        0.60        2.13      0.56 o 
   1   5   5       46.83       49.69      1.41 o 
   2   5   5     1063.81      988.63     10.70 o 
   3   5   5      183.63      172.34      3.38 o 
   4   5   5      130.16      110.52      2.70 o 
   5   5   5       27.77       26.57      1.55 o 
   6   5   5       96.79       97.75      3.15 o 
   7   5   5        1.93        2.59      1.55 o 
   8   5   5        8.70        7.55      2.41 o 
  -8   6   5       23.27       26.56      2.70 o 
  -7   6   5        7.40        7.95      1.80 o 
  -6   6   5        6.20        4.54      1.75 o 
  -5   6   5       19.63       22.10      1.62 o 
  -4   6   5       75.14       74.78      2.38 o 
  -3   6   5       23.31       23.12      1.19 o 
  -2   6   5        0.55        0.12      1.11 o 
  -1   6   5        9.69        5.98      0.84 o 
   0   6   5      448.87      428.75      7.15 o 
   1   6   5       12.47       11.29      0.98 o 
   2   6   5      146.12      148.42      2.89 o 
   3   6   5       13.74        9.98      1.17 o 
   4   6   5       86.24       89.57      2.93 o 
   5   6   5        2.96        3.77      0.97 o 
   6   6   5        0.30        1.42      1.10 o 
   7   6   5        8.96       11.68      1.64 o 
   8   6   5       23.12       22.18      2.76 o 
  -7   7   5        0.17        1.16      1.55 o 
  -6   7   5       13.36       12.11      5.30 o 
  -5   7   5       22.76       19.64      2.11 o 
  -4   7   5        7.71        4.26      1.22 o 
  -3   7   5       52.58       56.02      2.19 o 
  -2   7   5        0.65        2.67      0.83 o 
  -1   7   5       47.57       44.68      2.17 o 
   0   7   5        6.76        6.34      1.21 o 
   1   7   5        6.94        9.48      1.15 o 
   2   7   5       22.24       21.40      1.33 o 
   3   7   5        1.52        1.21      1.17 o 
   4   7   5        3.72        4.23      1.19 o 
   5   7   5       42.58       43.49      2.84 o 
   6   7   5        5.42        4.24      1.35 o 
  -5   8   5        0.82        3.79      2.06 o 
  -4   8   5        0.36        1.26      1.37 o 
  -3   8   5       10.43       10.99      1.80 o 
  -2   8   5        3.57        7.31      1.32 o 
  -1   8   5       30.10       30.96      2.02 o 
   0   8   5        4.52        6.18      1.89 o 
   1   8   5        0.00        0.00      1.22 o 
   2   8   5        1.17        2.51      1.13 o 
   3   8   5        0.24        0.05      1.14 o 
   4   8   5        0.73        0.00      1.10 o 
   5   8   5        0.99        1.62      1.43 o 
  -3   9   5        8.55        7.21      2.27 o 
  -2   9   5        0.00        0.00      1.51 o 
  -1   9   5        2.14        2.90      1.71 o 
   0   9   5        3.83        3.28      1.86 o 
   1   9   5        0.07        0.00      1.50 o 
   2   9   5        0.48        0.00      2.20 o 
 -10   0   6        0.15        0.00      2.37 o 
  -8   0   6        1.01        0.49      1.11 o 
  -6   0   6       79.79       87.87      2.96 o 
  -4   0   6     2156.77     2037.81     24.16 o 
  -2   0   6      558.56      588.94      8.94 o 
   0   0   6      165.27      211.50      6.51 o 
   2   0   6     1005.26      880.09     11.39 o 
   4   0   6      217.19      235.86      4.18 o 
   6   0   6      440.01      406.93      5.89 o 
   8   0   6       31.70       35.72      2.08 o 
 -10   1   6       20.44       25.91      2.48 o 
  -9   1   6        8.96       11.50      2.83 o 
  -8   1   6       35.59       33.81      2.34 o 
  -7   1   6      114.35      102.59      2.68 o 
  -6   1   6      100.02      114.30      2.86 o 
  -5   1   6       42.42       50.21      1.19 o 
  -4   1   6      149.48      204.69      2.71 o 
  -3   1   6      263.74      267.76      3.20 o 
  -2   1   6      165.50      231.29      3.33 o 
  -1   1   6      164.57      166.81      2.41 o 
   0   1   6     2498.63     2512.15     21.17 o 
   1   1   6     5346.61     5552.59     45.21 o 
   2   1   6      226.90      267.64      3.01 o 
   3   1   6      145.65      139.14      1.86 o 
   4   1   6       47.27       69.52      1.76 o 
   5   1   6      300.24      335.53      3.93 o 
   6   1   6       17.11       24.74      1.00 o 
   7   1   6        5.19        4.42      0.80 o 
   8   1   6      173.23      166.13      3.76 o 
   9   1   6       23.08       27.15      2.32 o 
  10   1   6        2.12        1.04      1.46 o 
 -10   2   6        2.28        0.30      1.84 o 
  -9   2   6        2.85        1.74      1.53 o 
  -8   2   6        1.52        0.47      1.22 o 
  -7   2   6        0.57        2.84      1.26 o 
  -6   2   6       75.17       82.92      3.37 o 
  -5   2   6       64.73       68.35      1.55 o 
  -4   2   6      619.66      544.07      5.72 o 
  -3   2   6       73.80       83.79      1.70 o 
  -2   2   6       98.27       80.26      1.45 o 
  -1   2   6      167.07      163.29      2.23 o 
   0   2   6      504.97      575.74      5.19 o 
   1   2   6      257.34      288.63      3.16 o 
   2   2   6      172.47      171.97      2.31 o 
   3   2   6       58.95       81.31      1.45 o 
   4   2   6      307.11      320.24      3.46 o 
   5   2   6       40.84       42.39      1.24 o 
   6   2   6       43.47       44.62      1.67 o 
   7   2   6       17.86       18.96      1.53 o 
   8   2   6        8.53        5.66      1.30 o 
   9   2   6        0.14        1.48      1.31 o 
  10   2   6        1.48        1.76      1.48 o 
 -10   3   6        1.00        4.08      2.09 o 
  -9   3   6        0.87        2.17      4.19 o 
  -8   3   6       15.34       20.23      2.59 o 
  -7   3   6      241.62      230.02      5.69 o 
  -6   3   6       12.70        8.80      1.20 o 
  -5   3   6      159.96      141.75      3.30 o 
  -4   3   6        0.09        0.00      0.51 o 
  -3   3   6       93.72      114.89      2.71 o 
  -2   3   6        3.42        4.13      0.45 o 
  -1   3   6       80.04       73.40      1.44 o 
   0   3   6      251.93      248.97      2.88 o 
   1   3   6     2145.57     2071.44     17.57 o 
   2   3   6       59.68       55.02      1.17 o 
   3   3   6      881.67      859.63      8.70 o 
   4   3   6       69.57       77.57      2.08 o 
   5   3   6       91.24       91.47      2.14 o 
   6   3   6        0.46        0.56      0.70 o 
   7   3   6       14.45       12.87      1.51 o 
   8   3   6       20.17       13.04      3.84 o 
   9   3   6       26.49       23.12      2.41 o 
  -9   4   6       14.53       13.58      3.80 o 
  -8   4   6        0.16        0.00      1.64 o 
  -7   4   6       15.67       14.10      2.37 o 
  -6   4   6       31.67       34.87      2.29 o 
  -5   4   6      116.17      108.33      2.94 o 
  -4   4   6      449.47      409.52      5.25 o 
  -3   4   6       62.50       63.91      1.88 o 
  -2   4   6        0.47        1.74      0.52 o 
  -1   4   6      227.44      212.38      2.65 o 
   0   4   6        1.53        1.14      0.59 o 
   1   4   6      203.78      198.09      3.57 o 
   2   4   6      363.30      352.49      4.67 o 
   3   4   6      248.46      259.16      3.92 o 
   4   4   6      414.82      382.91      5.26 o 
   5   4   6        8.49        9.43      1.44 o 
   6   4   6       24.07       21.41      1.58 o 
   7   4   6       27.76       35.95      2.76 o 
   8   4   6        0.58        2.34      1.39 o 
   9   4   6        0.28        1.51      1.90 o 
  -9   5   6        2.55        4.53      4.16 o 
  -8   5   6        1.41        3.97      1.82 o 
  -7   5   6       77.46       71.13      3.36 o 
  -6   5   6        0.63        0.08      1.33 o 
  -5   5   6       38.97       39.35      3.81 o 
  -4   5   6        3.13        5.92      1.21 o 
  -3   5   6      170.95      191.10      2.98 o 
  -2   5   6        4.59        4.51      0.69 o 
  -1   5   6      129.70      128.81      2.42 o 
   0   5   6       69.01       61.97      1.56 o 
   1   5   6     1082.75     1045.87     10.50 o 
   2   5   6      130.30      133.79      2.43 o 
   3   5   6      536.48      516.93      6.67 o 
   4   5   6       13.31       14.49      1.20 o 
   5   5   6      132.90      136.10      3.33 o 
   6   5   6        0.91        0.95      1.26 o 
   7   5   6        1.47        0.19      0.95 o 
   8   5   6        3.52        0.58      1.33 o 
  -8   6   6       12.65       13.44      2.82 o 
  -7   6   6        5.38        4.97      1.95 o 
  -6   6   6       15.17       14.53      2.32 o 
  -5   6   6      104.76      109.08      3.46 o 
  -4   6   6        1.18        1.82      0.99 o 
  -3   6   6       12.79       12.60      1.09 o 
  -2   6   6       53.06       50.60      2.17 o 
  -1   6   6      137.86      146.10      3.10 o 
   0   6   6      168.15      154.64      3.66 o 
   1   6   6       21.69       14.82      1.22 o 
   2   6   6        1.02        0.00      0.69 o 
   3   6   6      184.84      171.53      3.34 o 
   4   6   6       16.35       16.39      1.39 o 
   5   6   6        3.37        2.67      0.94 o 
   6   6   6       22.54       29.37      2.05 o 
   7   6   6       26.28       26.16      3.44 o 
  -7   7   6       11.60        9.69      4.45 o 
  -6   7   6        1.83        1.37      1.89 o 
  -5   7   6        7.47        5.82      1.45 o 
  -4   7   6        1.99        3.90      1.42 o 
  -3   7   6        6.57        7.59      1.15 o 
  -2   7   6       31.82       29.48      1.65 o 
  -1   7   6        9.71        6.89      1.48 o 
   0   7   6        5.17        5.66      1.04 o 
   1   7   6       78.74       83.40      3.84 o 
   2   7   6       22.28       24.61      1.40 o 
   3   7   6       37.11       39.27      2.14 o 
   4   7   6       32.25       36.85      2.38 o 
   5   7   6        8.21        6.40      1.36 o 
   6   7   6        4.03        3.92      1.31 o 
  -5   8   6        0.93        0.00      2.01 o 
  -4   8   6        0.48        1.38      1.48 o 
  -3   8   6        9.98        7.97      2.21 o 
  -2   8   6       25.83       34.56      2.79 o 
  -1   8   6        0.73        0.00      1.60 o 
   0   8   6       10.05        4.94      1.81 o 
   1   8   6        0.05        2.36      1.46 o 
   2   8   6        0.68        0.20      1.45 o 
   3   8   6        0.02        0.00      1.14 o 
   4   8   6        2.08        1.83      1.20 o 
   5   8   6        0.05        1.72      1.48 o 
  -2   9   6        4.80        7.83      2.23 o 
  -1   9   6        2.36        1.76      1.74 o 
   0   9   6        2.93        4.22      1.91 o 
   1   9   6        0.10        0.17      1.66 o 
   2   9   6        3.03        7.26      3.31 o 
  -9   0   7        8.97        4.86      1.46 o 
  -7   0   7       90.24       88.82      5.39 o 
  -5   0   7      876.80      884.37     14.16 o 
  -3   0   7      255.59      313.00      6.30 o 
  -1   0   7      176.96      170.95      3.59 o 
   1   0   7     2231.66     2131.89     25.83 o 
   3   0   7     1248.57     1358.27     17.22 o 
   5   0   7       82.13       64.74      2.94 o 
   7   0   7        1.44        1.53      0.95 o 
   9   0   7       53.02       54.19      3.67 o 
 -10   1   7        1.34        1.96      1.28 o 
  -9   1   7        2.41        0.00      1.12 o 
  -8   1   7        3.40        6.16      1.27 o 
  -7   1   7       15.30       20.16      1.28 o 
  -6   1   7       23.70       24.14      1.13 o 
  -5   1   7       20.81       16.49      0.88 o 
  -4   1   7      286.77      283.43      3.51 o 
  -3   1   7      108.50      123.89      2.14 o 
  -2   1   7       82.08      103.33      1.89 o 
  -1   1   7     1012.45     1039.57     10.54 o 
   0   1   7       96.72       91.23      1.72 o 
   1   1   7      123.63      120.14      1.92 o 
   2   1   7      105.74       81.37      1.38 o 
   3   1   7      144.72      109.73      1.67 o 
   4   1   7      348.25      338.19      4.64 o 
   5   1   7        4.75        8.38      0.74 o 
   6   1   7       14.17       15.60      0.95 o 
   7   1   7      303.33      297.88      4.43 o 
   8   1   7        6.16        7.47      1.33 o 
   9   1   7       11.17       13.78      1.97 o 
  10   1   7        0.94        1.82      1.55 o 
 -10   2   7        3.84        3.69      1.68 o 
  -9   2   7        0.06        1.27      1.37 o 
  -8   2   7        5.20        4.43      1.43 o 
  -7   2   7      165.89      164.93      4.76 o 
  -6   2   7      237.06      233.57      4.14 o 
  -5   2   7      182.36      184.63      2.72 o 
  -4   2   7       10.26       10.67      0.82 o 
  -3   2   7        2.62        6.76      0.61 o 
  -2   2   7      345.22      323.79      3.77 o 
  -1   2   7      597.39      680.41      6.42 o 
   0   2   7      639.74      638.46      6.09 o 
   1   2   7      811.31      672.43      6.39 o 
   2   2   7     2174.57     2361.70     19.96 o 
   3   2   7       19.02       15.95      1.08 o 
   4   2   7        4.76        7.59      0.71 o 
   5   2   7        0.06        1.57      0.64 o 
   6   2   7       31.24       35.42      1.93 o 
   7   2   7        6.64        4.54      1.18 o 
   8   2   7        1.04        2.04      1.06 o 
   9   2   7        1.67        1.14      1.44 o 
 -10   3   7        0.02        0.00      1.62 o 
  -9   3   7        4.70        2.99      1.80 o 
  -8   3   7       16.83       18.71      2.04 o 
  -7   3   7        5.28        5.45      1.55 o 
  -6   3   7       18.03       23.31      1.62 o 
  -5   3   7        0.13        0.37      0.76 o 
  -4   3   7      114.87      127.69      2.41 o 
  -3   3   7        5.89        8.09      0.59 o 
  -2   3   7       29.20       35.01      0.98 o 
  -1   3   7      370.26      406.55      4.03 o 
   0   3   7        3.62        4.76      0.69 o 
   1   3   7      601.14      549.78      5.47 o 
   2   3   7       12.11        9.85      0.65 o 
   3   3   7       27.61       26.59      1.08 o 
   4   3   7      131.05      143.48      2.48 o 
   5   3   7        3.86        4.25      0.82 o 
   6   3   7        1.51        1.08      0.83 o 
   7   3   7       54.98       48.36      3.33 o 
   8   3   7        4.19        7.60      1.63 o 
   9   3   7       19.38       23.44      2.45 o 
  -9   4   7        0.03        0.02      2.35 o 
  -8   4   7        0.11        0.00      1.30 o 
  -7   4   7       10.43       15.61      2.32 o 
  -6   4   7      263.31      263.77      4.98 o 
  -5   4   7       97.76       90.48      2.55 o 
  -4   4   7      103.91      105.95      2.29 o 
  -3   4   7       29.46       26.32      1.12 o 
  -2   4   7      124.35      122.49      1.98 o 
  -1   4   7        6.47        8.99      0.82 o 
   0   4   7      115.18      109.61      1.83 o 
   1   4   7      146.21      130.60      2.28 o 
   2   4   7      798.61      778.94      8.18 o 
   3   4   7      122.49      118.42      2.25 o 
   4   4   7       68.31       64.08      1.91 o 
   5   4   7       22.36       20.16      2.13 o 
   6   4   7       18.81       16.20      1.52 o 
   7   4   7        0.28        0.00      0.85 o 
   8   4   7        2.64        2.63      1.40 o 
   9   4   7        0.42        0.00      1.45 o 
  -9   5   7        1.12        0.00      1.85 o 
  -8   5   7       20.82       17.75      2.79 o 
  -7   5   7        0.04        0.00      1.23 o 
  -6   5   7       64.54       69.73      2.85 o 
  -5   5   7        6.49        8.44      1.39 o 
  -4   5   7      173.66      193.74      3.50 o 
  -3   5   7       11.70       13.19      1.27 o 
  -2   5   7       11.02        7.04      0.82 o 
  -1   5   7       12.88       15.00      1.00 o 
   0   5   7      465.64      428.63      5.98 o 
   1   5   7       86.05       78.13      1.86 o 
   2   5   7        5.27        4.54      0.77 o 
   3   5   7       11.65       10.80      1.10 o 
   4   5   7      291.25      292.11      4.63 o 
   5   5   7        0.46        2.44      0.92 o 
   6   5   7        2.07        2.97      0.93 o 
   7   5   7        0.04        0.00      1.05 o 
   8   5   7       17.45       17.93      2.21 o 
  -8   6   7        2.96        3.49      1.64 o 
  -7   6   7        2.06        3.69      2.06 o 
  -6   6   7       49.58       41.90      2.56 o 
  -5   6   7        0.07        0.00      1.05 o 
  -4   6   7        7.87        6.79      1.16 o 
  -3   6   7       26.35       29.48      1.63 o 
  -2   6   7       66.22       66.82      1.96 o 
  -1   6   7       43.02       46.70      2.15 o 
   0   6   7       86.01       81.75      2.37 o 
   1   6   7        6.27       13.86      1.22 o 
   2   6   7      295.74      308.43      4.66 o 
   3   6   7       31.44       26.36      1.48 o 
   4   6   7       13.38       17.35      1.47 o 
   5   6   7       19.25       20.81      2.03 o 
   6   6   7       36.18       32.05      2.19 o 
   7   6   7        0.50        1.06      1.34 o 
  -7   7   7        6.65        7.79      1.93 o 
  -6   7   7        0.11        0.00      1.32 o 
  -5   7   7        0.01        0.00      1.17 o 
  -4   7   7       34.06       40.47      2.70 o 
  -3   7   7       17.58       13.93      1.89 o 
  -2   7   7        7.00       10.96      1.41 o 
  -1   7   7       19.33       20.63      2.00 o 
   0   7   7       15.89       16.71      1.36 o 
   1   7   7        3.55        0.94      0.76 o 
   2   7   7       11.65       17.58      1.63 o 
   3   7   7       46.48       48.31      2.43 o 
   4   7   7       14.99       17.56      1.95 o 
   5   7   7        3.54        3.39      1.15 o 
   6   7   7        0.78        0.84      1.15 o 
  -5   8   7        0.05        0.00      1.41 o 
  -4   8   7        3.98        2.42      1.51 o 
  -3   8   7        9.24       11.28      1.84 o 
  -2   8   7        0.04        0.00      2.06 o 
  -1   8   7        6.82        7.62      2.38 o 
   0   8   7        3.28        1.69      1.64 o 
   1   8   7        3.84        3.37      2.49 o 
   2   8   7        1.81        0.00      3.10 o 
   3   8   7        4.66        5.84      1.95 o 
   4   8   7        0.07        0.00      1.00 o 
  -2   9   7        0.10        1.31      1.86 o 
  -1   9   7        5.74        7.21      2.92 o 
   0   9   7        0.09        1.46      1.85 o 
   1   9   7        0.16        0.00      2.42 o 
 -10   0   8       10.64        9.21      3.26 o 
  -8   0   8       33.52       33.31      2.32 o 
  -6   0   8      265.47      245.09      5.49 o 
  -4   0   8      266.44      263.18      5.27 o 
  -2   0   8      378.43      411.31      7.04 o 
   0   0   8     2986.31     2894.16     38.90 o 
   2   0   8      838.93      882.90     11.79 o 
   4   0   8      845.69      813.70     11.26 o 
   6   0   8       37.03       45.10      2.08 o 
   8   0   8       42.12       37.70      3.68 o 
 -10   1   8        0.00        0.00      1.26 o 
  -9   1   8        0.15        0.46      1.12 o 
  -8   1   8        0.63        0.00      1.10 o 
  -7   1   8       23.06       27.21      2.91 o 
  -6   1   8        1.33        3.05      0.84 o 
  -5   1   8       14.10       18.53      1.00 o 
  -4   1   8      538.12      501.21      5.96 o 
  -3   1   8       57.38       55.66      2.35 o 
  -2   1   8       48.64       36.80      1.23 o 
  -1   1   8      159.07      169.64      3.61 o 
   0   1   8       65.42       88.93      1.81 o 
   1   1   8      174.85      181.79      2.61 o 
   2   1   8        1.44        0.49      0.43 o 
   3   1   8      176.26      171.98      2.29 o 
   4   1   8      137.02      124.22      2.13 o 
   5   1   8        0.24        0.00      0.57 o 
   6   1   8      411.44      387.28      5.10 o 
   7   1   8       20.13       21.21      1.55 o 
   8   1   8       14.02       13.41      1.51 o 
   9   1   8        0.10        0.71      1.28 o 
 -10   2   8        2.12        2.39      1.44 o 
  -9   2   8        4.15        5.59      1.44 o 
  -8   2   8       31.77       27.81      2.02 o 
  -7   2   8       44.48       37.93      2.10 o 
  -6   2   8       19.80       23.64      1.50 o 
  -5   2   8       25.16       26.33      1.10 o 
  -4   2   8       85.32       71.14      1.64 o 
  -3   2   8      670.09      638.00      7.17 o 
  -2   2   8       46.30       44.10      1.24 o 
  -1   2   8      155.39      146.93      2.51 o 
   0   2   8      857.35      872.08      8.09 o 
   1   2   8      439.67      405.51      4.32 o 
   2   2   8      109.13       96.82      1.71 o 
   3   2   8       32.87       32.06      1.04 o 
   4   2   8       19.66       21.65      0.91 o 
   5   2   8      249.12      262.71      3.86 o 
   6   2   8        0.03        0.00      0.75 o 
   7   2   8        0.00        0.87      1.02 o 
   8   2   8        0.73        0.00      1.02 o 
   9   2   8        0.81        1.55      1.55 o 
  -9   3   8        7.64       13.83      2.20 o 
  -8   3   8        0.79        0.08      1.07 o 
  -7   3   8        1.53        0.22      1.07 o 
  -6   3   8       41.95       54.50      2.83 o 
  -5   3   8      232.35      233.01      4.21 o 
  -4   3   8      306.44      250.87      3.77 o 
  -3   3   8        4.94        5.15      0.78 o 
  -2   3   8       36.35       37.25      1.14 o 
  -1   3   8        0.56        0.10      0.45 o 
   0   3   8       93.64       98.34      1.73 o 
   1   3   8       60.68       49.16      1.23 o 
   2   3   8       18.90       20.14      1.00 o 
   3   3   8      140.48      167.71      3.01 o 
   4   3   8       69.41       67.54      1.74 o 
   5   3   8        4.81        3.63      0.94 o 
   6   3   8       97.25       82.44      2.89 o 
   7   3   8        0.77        3.19      1.13 o 
   8   3   8        3.41        3.92      1.37 o 
   9   3   8        0.41        1.83      1.56 o 
  -9   4   8        2.10        2.22      1.60 o 
  -8   4   8        1.99        0.00      1.30 o 
  -7   4   8       11.26       11.00      1.89 o 
  -6   4   8       15.64       15.52      1.47 o 
  -5   4   8       18.96       26.31      1.63 o 
  -4   4   8       32.59       38.71      1.52 o 
  -3   4   8      187.04      199.75      3.29 o 
  -2   4   8       12.99       13.02      0.85 o 
  -1   4   8       84.42       75.88      1.55 o 
   0   4   8       71.64       63.20      1.96 o 
   1   4   8      161.16      142.78      2.49 o 
   2   4   8      210.91      202.94      3.54 o 
   3   4   8       62.42       49.24      1.90 o 
   4   4   8        0.84        2.30      0.85 o 
   5   4   8      108.21      112.60      3.20 o 
   6   4   8        0.90        0.76      0.95 o 
   7   4   8        0.00        0.01      0.88 o 
   8   4   8        0.00        2.25      1.39 o 
  -8   5   8        0.30        0.44      2.11 o 
  -7   5   8        3.96        4.20      1.46 o 
  -6   5   8        0.05        0.00      1.12 o 
  -5   5   8      233.89      224.88      5.01 o 
  -4   5   8       33.72       27.93      2.11 o 
  -3   5   8       23.70       21.78      1.16 o 
  -2   5   8        0.83        0.00      0.63 o 
  -1   5   8      124.96      109.03      2.63 o 
   0   5   8       23.17       27.65      1.44 o 
   1   5   8        0.10        0.48      0.66 o 
   2   5   8       47.37       48.52      1.76 o 
   3   5   8      449.35      471.79      6.40 o 
   4   5   8       50.48       38.45      1.70 o 
   5   5   8        0.01        0.18      0.80 o 
   6   5   8        1.57        0.00      1.19 o 
   7   5   8       19.20       19.22      2.57 o 
   8   5   8        6.32        7.32      1.87 o 
  -7   6   8       10.71        9.22      1.96 o 
  -6   6   8        0.59        0.00      1.33 o 
  -5   6   8       14.24       13.38      1.69 o 
  -4   6   8        6.19        9.45      1.35 o 
  -3   6   8       89.33       92.61      2.60 o 
  -2   6   8       35.45       35.57      2.38 o 
  -1   6   8       26.31       27.16      1.56 o 
   0   6   8        7.90        8.64      1.14 o 
   1   6   8      119.99      122.70      3.00 o 
   2   6   8        4.77        4.88      1.02 o 
   3   6   8        0.62        0.00      0.76 o 
   4   6   8       25.46       27.32      1.94 o 
   5   6   8       66.09       71.33      5.23 o 
   6   6   8        1.55        0.03      1.06 o 
   7   6   8        0.23        1.58      1.44 o 
  -6   7   8        0.51        0.12      1.38 o 
  -5   7   8       17.84       21.26      2.29 o 
  -4   7   8        5.68        6.08      1.60 o 
  -3   7   8        0.91        0.00      1.80 o 
  -2   7   8        1.62        3.37      1.32 o 
  -1   7   8        9.66        8.33      5.53 o 
   0   7   8        8.15        5.29      1.23 o 
   1   7   8        0.00        0.00      0.95 o 
   2   7   8       62.91       68.55      2.75 o 
   3   7   8       28.46       28.36      2.00 o 
   4   7   8        1.27        1.53      2.30 o 
   5   7   8        6.28        4.83      1.35 o 
  -4   8   8       12.09       17.25      2.31 o 
  -3   8   8        1.80        2.42      1.92 o 
  -2   8   8        2.68        0.50      2.53 o 
  -1   8   8        0.01        0.00      1.52 o 
   0   8   8       17.82       17.57      2.46 o 
   1   8   8        0.99        2.39      2.45 o 
   2   8   8        0.19        0.00      1.39 o 
   3   8   8        5.08        3.47      1.84 o 
   4   8   8       13.62       18.05      1.84 o 
  -9   0   9        2.03        4.65      1.56 o 
  -7   0   9        8.64       15.09      2.24 o 
  -5   0   9        1.15        7.90      1.31 o 
  -3   0   9      497.09      469.00      8.08 o 
  -1   0   9      162.26      157.89      3.71 o 
   1   0   9      114.71      105.16      2.94 o 
   3   0   9      178.65      149.18      4.28 o 
   5   0   9      319.05      347.52      6.12 o 
   7   0   9       33.02       28.15      2.08 o 
   9   0   9       19.31       22.52      3.98 o 
 -10   1   9        1.16        0.00      1.35 o 
  -9   1   9       15.49       12.90      1.74 o 
  -8   1   9        3.90        3.24      1.24 o 
  -7   1   9       50.23       44.76      1.99 o 
  -6   1   9       26.34       22.09      1.46 o 
  -5   1   9      174.04      178.10      3.23 o 
  -4   1   9      209.82      201.79      3.23 o 
  -3   1   9      498.24      483.66      5.85 o 
  -2   1   9      172.59      195.38      3.04 o 
  -1   1   9      478.20      432.21      5.28 o 
   0   1   9       58.73       59.57      2.06 o 
   1   1   9      267.56      241.26      3.41 o 
   2   1   9      131.44      151.26      2.77 o 
   3   1   9      196.71      172.74      2.58 o 
   4   1   9       17.12       20.84      1.02 o 
   5   1   9      907.67      842.11      8.48 o 
   6   1   9       66.96       71.71      2.00 o 
   7   1   9       16.15       17.48      1.73 o 
   8   1   9        4.80        4.76      1.20 o 
   9   1   9        8.83        7.58      1.61 o 
 -10   2   9        2.06        4.88      1.56 o 
  -9   2   9        2.26        0.00      1.13 o 
  -8   2   9        0.98        1.95      1.17 o 
  -7   2   9        4.95        4.35      1.27 o 
  -6   2   9       24.53       30.70      1.69 o 
  -5   2   9       64.59       59.64      1.84 o 
  -4   2   9       75.10       63.78      1.78 o 
  -3   2   9      153.26      151.53      2.67 o 
  -2   2   9       50.18       55.01      1.55 o 
  -1   2   9      104.16      101.69      2.06 o 
   0   2   9      319.27      300.25      3.79 o 
   1   2   9       80.55       75.30      1.54 o 
   2   2   9       19.60       20.33      0.89 o 
   3   2   9      118.75      129.64      2.16 o 
   4   2   9       85.25       93.87      2.31 o 
   5   2   9       75.54       88.60      2.15 o 
   6   2   9        2.30        3.79      1.03 o 
   7   2   9        0.01        0.00      1.20 o 
   8   2   9        6.19        8.30      1.94 o 
   9   2   9        3.01        2.19      1.51 o 
  -9   3   9        1.42        4.33      1.63 o 
  -8   3   9        0.42        1.95      1.65 o 
  -7   3   9        1.62        1.44      1.41 o 
  -6   3   9       22.29       30.79      3.03 o 
  -5   3   9        0.14        0.00      0.93 o 
  -4   3   9       18.02       14.44      0.98 o 
  -3   3   9       62.28       73.16      1.87 o 
  -2   3   9      192.00      203.23      3.41 o 
  -1   3   9       42.62       33.05      1.18 o 
   0   3   9        4.70        7.45      0.68 o 
   1   3   9       29.61       43.07      1.22 o 
   2   3   9       71.76       70.35      1.61 o 
   3   3   9       19.34       15.51      1.01 o 
   4   3   9       18.57       16.17      1.06 o 
   5   3   9      107.15       98.87      2.47 o 
   6   3   9       21.06       22.95      1.95 o 
   7   3   9        5.98        6.14      1.52 o 
   8   3   9        2.73        1.34      1.25 o 
  -9   4   9        0.27        0.00      1.39 o 
  -8   4   9       13.64       12.79      2.06 o 
  -7   4   9        1.02        1.15      1.38 o 
  -6   4   9        6.33        9.51      1.29 o 
  -5   4   9        7.72        9.58      1.26 o 
  -4   4   9      210.01      201.06      3.48 o 
  -3   4   9      155.15      149.21      3.12 o 
  -2   4   9       61.81       68.63      1.70 o 
  -1   4   9        0.58        0.00      0.54 o 
   0   4   9      297.95      280.42      3.52 o 
   1   4   9       15.43       16.51      1.41 o 
   2   4   9       27.34       28.28      1.26 o 
   3   4   9       30.55       24.40      1.24 o 
   4   4   9      213.46      231.64      4.37 o 
   5   4   9       53.50       59.58      2.55 o 
   6   4   9        1.81        0.77      1.03 o 
   7   4   9        0.02        1.09      1.06 o 
   8   4   9        5.58        4.41      2.91 o 
  -8   5   9        5.73       10.02      2.07 o 
  -7   5   9        0.26        1.27      1.43 o 
  -6   5   9        1.12        3.29      1.58 o 
  -5   5   9        2.88        2.22      1.03 o 
  -4   5   9       57.81       54.01      2.23 o 
  -3   5   9       12.20       11.80      1.09 o 
  -2   5   9      140.43      132.70      2.75 o 
  -1   5   9        3.81        2.06      0.78 o 
   0   5   9       32.54       28.86      1.36 o 
   1   5   9       20.17       26.10      1.36 o 
   2   5   9        4.86        2.14      0.84 o 
   3   5   9       23.82       22.97      1.40 o 
   4   5   9       38.95       31.57      1.69 o 
   5   5   9        1.15        1.31      0.95 o 
   6   5   9       53.04       52.85      6.24 o 
   7   5   9        3.28        3.50      1.45 o 
  -7   6   9        3.51        3.34      2.22 o 
  -6   6   9        0.13        0.00      1.34 o 
  -5   6   9        0.22        0.00      1.31 o 
  -4   6   9       80.18       88.07      3.13 o 
  -3   6   9        5.34        4.67      1.81 o 
  -2   6   9       61.14       56.19      2.12 o 
  -1   6   9       15.47       15.26      1.38 o 
   0   6   9      131.35      146.65      3.34 o 
   1   6   9       33.75       39.13      1.84 o 
   2   6   9        0.62        1.79      0.90 o 
   3   6   9       46.30       52.51      2.47 o 
   4   6   9      101.76      100.86      4.45 o 
   5   6   9        3.70        3.68      1.62 o 
   6   6   9        3.70        2.87      1.41 o 
  -6   7   9        7.35       11.61      2.10 o 
  -5   7   9        5.70        8.60      2.31 o 
  -4   7   9        0.67        1.27      1.54 o 
  -3   7   9        7.85        7.41      2.37 o 
  -2   7   9       21.72       20.10      2.02 o 
  -1   7   9       17.94       18.15      2.07 o 
   0   7   9        2.61        3.41      2.12 o 
   1   7   9       32.35       38.86      3.12 o 
   2   7   9        6.56        4.80      1.32 o 
   3   7   9        4.63        4.57      1.30 o 
   4   7   9        4.57        5.59      1.52 o 
   5   7   9       16.21       21.33      2.40 o 
  -4   8   9        1.17        3.10      2.01 o 
  -3   8   9        1.20        0.09      1.94 o 
  -2   8   9        0.87        2.84      3.06 o 
  -1   8   9        9.13       11.38      3.73 o 
   0   8   9        2.28        4.48      1.87 o 
   1   8   9        4.05        3.20      1.95 o 
   2   8   9        3.64        6.05      2.05 o 
   3   8   9       10.62        9.68      2.27 o 
 -10   0  10        0.69        0.00      2.03 o 
  -8   0  10       16.85       15.09      2.33 o 
  -6   0  10        6.09        7.26      1.81 o 
  -4   0  10      517.62      486.40     13.78 o 
  -2   0  10      318.40      308.06      6.07 o 
   0   0  10      412.61      350.86      6.52 o 
   2   0  10      481.20      515.53      7.89 o 
   4   0  10     1406.61     1317.41     17.50 o 
   6   0  10      207.63      239.40      5.00 o 
   8   0  10       36.44       40.98      4.33 o 
 -10   1  10        5.34        7.03      1.64 o 
  -9   1  10        3.66        4.54      1.44 o 
  -8   1  10        0.27        1.33      1.18 o 
  -7   1  10        0.76        1.91      1.15 o 
  -6   1  10       64.05       67.87      2.62 o 
  -5   1  10       20.15       18.68      1.20 o 
  -4   1  10      161.75      125.34      2.57 o 
  -3   1  10       24.06       26.48      1.30 o 
  -2   1  10      595.19      610.81      7.13 o 
  -1   1  10      248.28      249.62      3.69 o 
   0   1  10       34.66       41.49      1.72 o 
   1   1  10       37.55       36.79      1.24 o 
   2   1  10       68.46       73.57      1.73 o 
   3   1  10       16.68       26.19      1.15 o 
   4   1  10      501.49      426.69      5.02 o 
   5   1  10        8.75        8.36      0.94 o 
   6   1  10       22.57       20.03      1.39 o 
   7   1  10        0.13        0.05      1.03 o 
   8   1  10        0.01        2.18      1.15 o 
   9   1  10        3.48        3.11      1.55 o 
  -9   2  10        4.05        4.70      2.30 o 
  -8   2  10        3.68        6.59      1.49 o 
  -7   2  10        2.59        3.71      1.27 o 
  -6   2  10       30.84       35.72      1.85 o 
  -5   2  10        2.30        1.20      0.88 o 
  -4   2  10       51.28       42.53      1.56 o 
  -3   2  10      242.99      257.01      3.86 o 
  -2   2  10      450.68      447.72      5.64 o 
  -1   2  10      379.70      393.72      5.09 o 
   0   2  10        8.14        6.67      0.78 o 
   1   2  10       61.49       65.98      2.38 o 
   2   2  10       16.45       19.04      0.93 o 
   3   2  10       46.78       46.07      1.43 o 
   4   2  10      181.85      167.60      3.20 o 
   5   2  10       26.24       21.39      1.29 o 
   6   2  10       31.26       35.86      1.82 o 
   7   2  10       41.75       53.77      3.55 o 
   8   2  10        4.94        5.68      1.48 o 
  -9   3  10        3.68        9.09      2.07 o 
  -8   3  10        0.97        2.16      1.28 o 
  -7   3  10       34.60       39.83      2.31 o 
  -6   3  10       18.48       16.88      2.05 o 
  -5   3  10        6.69        9.40      1.43 o 
  -4   3  10       38.32       34.43      1.46 o 
  -3   3  10       36.65       34.09      1.44 o 
  -2   3  10      166.21      165.73      2.92 o 
  -1   3  10       46.70       45.17      1.53 o 
   0   3  10        1.18        1.17      0.57 o 
   1   3  10      104.88      100.08      1.91 o 
   2   3  10       10.28        6.07      0.81 o 
   3   3  10        0.98        0.82      0.66 o 
   4   3  10      209.47      190.26      3.20 o 
   5   3  10        0.01        0.00      1.11 o 
   6   3  10       18.48       20.25      1.87 o 
   7   3  10        0.16        0.00      1.10 o 
   8   3  10        3.06        3.32      1.45 o 
  -9   4  10        5.92        8.62      2.07 o 
  -8   4  10        0.14        0.00      1.39 o 
  -7   4  10        0.16        0.31      1.17 o 
  -6   4  10        6.20        4.02      1.17 o 
  -5   4  10        0.15        0.00      0.91 o 
  -4   4  10       29.35       27.30      1.57 o 
  -3   4  10       48.80       42.80      1.77 o 
  -2   4  10        0.38        0.02      0.65 o 
  -1   4  10      268.04      279.58      3.86 o 
   0   4  10        7.14        7.84      0.88 o 
   1   4  10       64.17       63.76      1.78 o 
   2   4  10       49.58       40.28      1.50 o 
   3   4  10       18.15       17.18      1.16 o 
   4   4  10       79.48       78.86      2.32 o 
   5   4  10       10.25        9.09      1.47 o 
   6   4  10        0.51        0.22      1.03 o 
   7   4  10       31.71       39.04      2.79 o 
   8   4  10        0.30        0.19      1.31 o 
  -8   5  10        0.02        0.00      1.55 o 
  -7   5  10       24.72       20.22      2.42 o 
  -6   5  10        6.03        8.87      1.63 o 
  -5   5  10       15.13       13.44      1.46 o 
  -4   5  10        2.60        2.55      1.19 o 
  -3   5  10       41.80       43.33      2.05 o 
  -2   5  10       17.56       17.29      1.22 o 
  -1   5  10      128.10      118.70      2.62 o 
   0   5  10       33.17       37.28      1.58 o 
   1   5  10      275.93      264.02      4.23 o 
   2   5  10       12.11       18.46      1.51 o 
   3   5  10        5.44        3.97      0.95 o 
   4   5  10        8.73        6.81      1.09 o 
   5   5  10       46.66       48.20      3.61 o 
   6   5  10        6.71        6.67      2.10 o 
   7   5  10        0.91        0.00      1.19 o 
  -7   6  10        4.48        8.17      1.96 o 
  -6   6  10        0.34        0.26      1.49 o 
  -5   6  10        1.88        3.16      1.51 o 
  -4   6  10        0.18        0.18      1.64 o 
  -3   6  10       59.03       56.62      2.24 o 
  -2   6  10        6.70        6.43      1.14 o 
  -1   6  10      138.89      154.59      3.58 o 
   0   6  10       47.65       50.36      2.72 o 
   1   6  10        0.01        0.00      0.79 o 
   2   6  10       28.04       28.06      1.72 o 
   3   6  10        3.68        5.41      1.29 o 
   4   6  10        0.15        0.00      1.40 o 
   5   6  10       11.84       14.66      1.99 o 
   6   6  10       19.93       21.74      2.92 o 
  -5   7  10        5.21        6.41      2.34 o 
  -4   7  10        1.01        0.42      1.85 o 
  -3   7  10        4.42        2.00      1.94 o 
  -2   7  10        6.86        8.05      1.62 o 
  -1   7  10        4.03        1.87      1.69 o 
   0   7  10       24.76       30.01      2.93 o 
   1   7  10       21.33       17.39      2.55 o 
   2   7  10       48.55       50.45      2.91 o 
   3   7  10        0.34        1.97      1.88 o 
   4   7  10        7.39        9.69      1.85 o 
   5   7  10        1.57        4.41      1.55 o 
  -3   8  10        0.60        0.31      1.94 o 
  -2   8  10        9.71        8.82      3.56 o 
  -1   8  10        9.02       10.52      3.62 o 
   0   8  10       16.72       17.17      3.20 o 
   1   8  10        1.12        1.74      1.71 o 
   2   8  10       10.92       12.26      2.66 o 
  -9   0  11        6.95        5.88      3.41 o 
  -7   0  11        0.16        0.75      1.54 o 
  -5   0  11      200.40      183.83      6.03 o 
  -3   0  11       82.01       72.94      2.89 o 
  -1   0  11      158.46      151.31      4.31 o 
   1   0  11        0.07        4.64      1.06 o 
   3   0  11     1059.66      936.94     13.11 o 
   5   0  11      320.13      334.08      6.26 o 
   7   0  11       32.17       27.58      3.55 o 
  -9   1  11        0.11        0.07      1.51 o 
  -8   1  11        0.02        0.00      1.28 o 
  -7   1  11       26.00       24.42      1.91 o 
  -6   1  11       26.13       25.61      1.88 o 
  -5   1  11       89.93       75.59      2.15 o 
  -4   1  11       15.35       15.94      1.18 o 
  -3   1  11      664.06      683.29      8.02 o 
  -2   1  11      299.19      301.14      4.79 o 
  -1   1  11        7.31        7.64      0.89 o 
   0   1  11      159.56      158.36      2.85 o 
   1   1  11      262.98      260.60      3.88 o 
   2   1  11       77.02       68.74      1.74 o 
   3   1  11      287.44      285.38      4.36 o 
   4   1  11       11.15       15.84      1.07 o 
   5   1  11      191.23      211.55      3.32 o 
   6   1  11       14.52       14.99      1.48 o 
   7   1  11        1.64        2.41      1.32 o 
   8   1  11       14.27       15.77      1.75 o 
  -9   2  11        3.52        3.53      1.48 o 
  -8   2  11        2.21        6.15      1.46 o 
  -7   2  11        2.68        2.71      1.42 o 
  -6   2  11       28.26       26.16      1.93 o 
  -5   2  11       98.54      111.02      2.92 o 
  -4   2  11        0.01        0.00      0.79 o 
  -3   2  11       36.73       45.15      2.00 o 
  -2   2  11       45.24       49.06      1.86 o 
  -1   2  11        0.83        3.38      0.82 o 
   0   2  11        0.19        1.22      0.68 o 
   1   2  11        4.76        1.16      0.74 o 
   2   2  11       61.27       60.78      1.69 o 
   3   2  11      351.12      299.55      3.85 o 
   4   2  11       46.81       44.87      1.87 o 
   5   2  11       58.67       59.21      2.19 o 
   6   2  11       19.32       18.78      1.62 o 
   7   2  11        1.03        0.60      1.30 o 
   8   2  11        0.07        0.26      1.19 o 
  -9   3  11        0.20        0.74      1.26 o 
  -8   3  11        8.08        5.26      1.48 o 
  -7   3  11        0.10        0.00      1.46 o 
  -6   3  11        0.04        0.87      1.17 o 
  -5   3  11       80.29       66.53      2.64 o 
  -4   3  11        0.31        1.86      0.86 o 
  -3   3  11      125.89      126.95      2.65 o 
  -2   3  11      137.40      144.71      2.85 o 
  -1   3  11        2.96        1.48      0.75 o 
   0   3  11      211.59      191.52      4.09 o 
   1   3  11        9.65        9.67      0.84 o 
   2   3  11       29.31       29.30      1.32 o 
   3   3  11      114.04      117.58      4.29 o 
   4   3  11       28.85       20.44      1.37 o 
   5   3  11       19.35       25.06      1.57 o 
   6   3  11        7.00       10.28      1.63 o 
   7   3  11        4.32        5.67      1.89 o 
   8   3  11       12.87       11.62      2.02 o 
  -8   4  11        2.74        7.77      1.93 o 
  -7   4  11        0.43        0.18      1.12 o 
  -6   4  11       39.25       53.00      2.37 o 
  -5   4  11       15.35       17.16      1.71 o 
  -4   4  11       12.29       10.33      1.21 o 
  -3   4  11       11.32        8.83      1.14 o 
  -2   4  11       21.78       26.05      1.34 o 
  -1   4  11       14.75        7.30      0.89 o 
   0   4  11        0.10        1.67      0.74 o 
   1   4  11       13.24       18.44      1.15 o 
   2   4  11      155.12      145.53      2.80 o 
   3   4  11      111.57       92.66      2.28 o 
   4   4  11        5.12        4.90      1.02 o 
   5   4  11        0.17        0.00      1.14 o 
   6   4  11       12.53       13.75      2.37 o 
   7   4  11        0.73        0.00      1.19 o 
  -7   5  11        1.98        0.46      1.50 o 
  -6   5  11        0.83        2.62      1.51 o 
  -5   5  11        1.26        0.86      1.17 o 
  -4   5  11        0.01        0.18      1.07 o 
  -3   5  11       10.63       12.97      1.28 o 
  -2   5  11      137.99      143.61      3.36 o 
  -1   5  11       16.53       16.37      1.34 o 
   0   5  11      208.94      215.91      4.11 o 
   1   5  11       12.42       12.28      1.17 o 
   2   5  11        0.07        0.23      0.72 o 
   3   5  11        4.52        6.47      1.08 o 
   4   5  11        0.55        2.66      1.24 o 
   5   5  11        9.93        7.51      2.06 o 
   6   5  11        6.36        6.85      2.08 o 
  -6   6  11       18.46       20.72      2.49 o 
  -5   6  11       14.05       16.25      2.72 o 
  -4   6  11        8.47        3.14      3.62 o 
  -3   6  11        0.40        0.68      1.03 o 
  -2   6  11       15.23       17.87      1.97 o 
  -1   6  11       16.15       20.91      1.59 o 
   0   6  11       14.35        8.75      1.28 o 
   1   6  11        7.77       11.75      1.49 o 
   2   6  11       56.45       49.47      2.49 o 
   3   6  11       31.96       35.78      2.24 o 
   4   6  11        1.16        0.27      1.24 o 
   5   6  11       15.46       15.02      2.51 o 
  -5   7  11        0.89        2.73      2.67 o 
  -4   7  11        0.71        1.00      2.76 o 
  -3   7  11        3.72        1.03      1.90 o 
  -2   7  11        9.64        8.40      3.40 o 
  -1   7  11       12.04       17.08      2.50 o 
   0   7  11       46.16       48.46      3.62 o 
   1   7  11       65.82       64.26      5.18 o 
   2   7  11        0.00        1.08      1.36 o 
   3   7  11        2.41        5.35      1.63 o 
   4   7  11        0.28        0.59      1.66 o 
  -2   8  11        1.30        3.31      3.12 o 
  -1   8  11        3.00        0.36      3.03 o 
   0   8  11        0.52        0.00      2.78 o 
   1   8  11        3.51        5.17      2.05 o 
  -8   0  12       11.91       12.48      2.41 o 
  -6   0  12      104.67       96.38      5.18 o 
  -4   0  12       33.65       17.20      1.90 o 
  -2   0  12      334.87      342.19      6.93 o 
   0   0  12       64.04       78.51      3.49 o 
   2   0  12     1283.66     1144.39     17.45 o 
   4   0  12      196.37      187.29      5.07 o 
   6   0  12       50.14       44.23      2.52 o 
   8   0  12       12.98       13.53      3.45 o 
  -9   1  12        0.01        0.00      1.50 o 
  -8   1  12        0.18        1.11      1.56 o 
  -7   1  12        0.19        0.00      1.07 o 
  -6   1  12        9.09       10.43      1.48 o 
  -5   1  12        9.26        7.52      1.12 o 
  -4   1  12      552.53      517.62      6.69 o 
  -3   1  12       19.52       19.21      1.31 o 
  -2   1  12        7.71       13.15      1.13 o 
  -1   1  12       50.64       50.53      1.71 o 
   0   1  12        6.61        4.57      1.01 o 
   1   1  12       19.61       19.25      1.17 o 
   2   1  12       10.81       12.90      1.00 o 
   3   1  12       64.01       76.17      2.02 o 
   4   1  12      558.69      568.46      6.78 o 
   5   1  12        0.34        0.98      0.74 o 
   6   1  12        0.27        0.01      0.93 o 
   7   1  12       11.68       11.80      1.85 o 
   8   1  12        3.21        3.91      1.31 o 
  -9   2  12        5.97        9.79      2.41 o 
  -8   2  12        0.07        0.00      1.37 o 
  -7   2  12        2.41        0.12      1.37 o 
  -6   2  12       31.43       25.21      2.02 o 
  -5   2  12       16.83       22.60      1.61 o 
  -4   2  12      185.34      146.23      3.04 o 
  -3   2  12       16.65       14.36      1.19 o 
  -2   2  12      111.92      122.65      2.67 o 
  -1   2  12      113.03      100.96      2.47 o 
   0   2  12        0.50        1.43      0.69 o 
   1   2  12       45.79       39.94      1.46 o 
   2   2  12      182.34      148.17      2.72 o 
   3   2  12        8.29        9.13      0.97 o 
   4   2  12      165.87      172.16      3.43 o 
   5   2  12        0.72        0.00      1.21 o 
   6   2  12        0.06        0.00      0.97 o 
   7   2  12        3.27        1.58      1.27 o 
   8   2  12        1.86        0.00      1.46 o 
  -8   3  12        0.01        1.12      1.48 o 
  -7   3  12        0.13        0.65      1.39 o 
  -6   3  12        0.02        0.00      1.51 o 
  -5   3  12       35.62       34.97      2.15 o 
  -4   3  12      149.62      157.92      4.94 o 
  -3   3  12        1.07        0.00      0.77 o 
  -2   3  12        5.16        3.77      0.86 o 
  -1   3  12      151.13      144.67      2.90 o 
   0   3  12       48.46       46.09      1.66 o 
   1   3  12        1.57        1.90      0.71 o 
   2   3  12        2.73        0.90      0.77 o 
   3   3  12       69.08       79.08      2.20 o 
   4   3  12      144.15      132.38      3.02 o 
   5   3  12        8.32        5.59      1.18 o 
   6   3  12       10.60       11.97      2.18 o 
   7   3  12        5.70       11.48      2.35 o 
  -8   4  12        0.18        1.33      1.98 o 
  -7   4  12       11.42       10.87      2.25 o 
  -6   4  12        1.19        3.19      1.38 o 
  -5   4  12        1.32        0.64      1.10 o 
  -4   4  12        9.22        5.53      1.31 o 
  -3   4  12        6.23        8.96      1.20 o 
  -2   4  12       26.43       29.46      1.47 o 
  -1   4  12       57.11       49.54      2.18 o 
   0   4  12       14.36       13.19      1.38 o 
   1   4  12       62.73       56.81      1.82 o 
   2   4  12       62.16       53.97      1.81 o 
   3   4  12       89.99      102.21      2.44 o 
   4   4  12       10.24       11.46      1.40 o 
   5   4  12        2.56        6.82      1.94 o 
   6   4  12        1.04        4.77      1.80 o 
   7   4  12        2.25        2.33      3.49 o 
  -7   5  12        5.95        5.55      2.76 o 
  -6   5  12        0.71        0.00      3.30 o 
  -5   5  12        8.76        6.42      2.48 o 
  -4   5  12       15.22       17.00      1.73 o 
  -3   5  12       37.78       44.17      1.99 o 
  -2   5  12       12.42       14.16      2.04 o 
  -1   5  12       56.17       67.92      2.14 o 
   0   5  12       36.34       34.19      1.65 o 
   1   5  12       41.76       36.59      1.70 o 
   2   5  12        7.88        8.05      1.08 o 
   3   5  12       69.66       66.96      2.56 o 
   4   5  12        2.60        0.97      1.12 o 
   5   5  12        2.25        2.40      1.67 o 
   6   5  12        6.77        8.70      2.13 o 
  -6   6  12        7.71       12.87      3.55 o 
  -5   6  12        0.09        0.00      1.71 o 
  -4   6  12        1.08        1.49      1.68 o 
  -3   6  12        2.30        3.19      1.35 o 
  -2   6  12       12.57       13.97      1.60 o 
  -1   6  12       44.42       35.36      2.16 o 
   0   6  12        2.06        4.81      1.57 o 
   1   6  12       45.01       42.79      3.15 o 
   2   6  12        9.66       12.79      1.82 o 
   3   6  12        0.62        0.00      1.18 o 
   4   6  12       11.60       17.22      2.58 o 
   5   6  12        5.68        7.75      2.12 o 
  -4   7  12        8.18       10.63      3.79 o 
  -3   7  12        1.28        2.47      2.10 o 
  -2   7  12        1.95        1.60      1.52 o 
  -1   7  12       12.71       14.73      2.56 o 
   0   7  12       37.52       33.06      3.27 o 
   1   7  12        1.30        0.92      2.55 o 
   2   7  12        3.55        4.31      1.82 o 
   3   7  12        4.95        4.52      1.72 o 
  -9   0  13        1.65        5.21      2.31 o 
  -7   0  13        2.63        0.00      2.39 o 
  -5   0  13        2.17        6.66      1.60 o 
  -3   0  13      695.64      734.61     12.46 o 
  -1   0  13       29.92       34.22      4.51 o 
   1   0  13      106.97      102.61      3.49 o 
   3   0  13       22.43       18.32      2.69 o 
   5   0  13       88.89       86.25      3.31 o 
   7   0  13       18.62       24.69      4.15 o 
  -9   1  13        7.54        6.33      2.02 o 
  -8   1  13        3.13        1.71      1.64 o 
  -7   1  13        1.28        1.60      1.21 o 
  -6   1  13        1.56        0.28      1.10 o 
  -5   1  13      124.95      130.90      3.51 o 
  -4   1  13        4.80        6.14      1.21 o 
  -3   1  13       48.22       63.92      2.08 o 
  -2   1  13        0.13        0.49      0.87 o 
  -1   1  13       57.60       47.19      2.87 o 
   0   1  13       64.71       71.11      2.29 o 
   1   1  13       14.07       16.80      1.20 o 
   2   1  13       22.85       28.05      1.42 o 
   3   1  13      655.91      595.08      7.07 o 
   4   1  13       10.45       11.23      1.08 o 
   5   1  13        0.02        0.93      0.93 o 
   6   1  13        6.01        7.68      2.12 o 
   7   1  13       17.77       19.28      2.20 o 
  -8   2  13        0.90        0.00      1.32 o 
  -7   2  13        1.20        0.26      1.32 o 
  -6   2  13        2.16        2.29      1.43 o 
  -5   2  13        0.81        0.00      1.17 o 
  -4   2  13       32.21       30.72      1.91 o 
  -3   2  13      195.33      191.37      3.57 o 
  -2   2  13       17.26       17.61      1.30 o 
  -1   2  13        1.31        0.00      0.93 o 
   0   2  13       32.56       30.75      1.44 o 
   1   2  13        6.37        8.97      1.01 o 
   2   2  13        2.89        4.68      0.86 o 
   3   2  13        6.92        3.70      1.02 o 
   4   2  13       61.02       57.27      2.11 o 
   5   2  13        3.09        0.59      0.93 o 
   6   2  13        2.75        3.93      1.20 o 
   7   2  13        2.15        2.37      1.36 o 
  -8   3  13        5.75        5.42      1.87 o 
  -7   3  13        0.83        1.44      1.49 o 
  -6   3  13        9.88       13.28      2.62 o 
  -5   3  13       26.69       28.98      2.12 o 
  -4   3  13        0.44        0.00      0.79 o 
  -3   3  13       24.32       32.05      1.60 o 
  -2   3  13       63.03       69.41      2.12 o 
  -1   3  13        2.10        0.85      0.81 o 
   0   3  13        5.99        8.58      1.02 o 
   1   3  13        1.17        1.49      0.76 o 
   2   3  13       70.93       73.28      2.24 o 
   3   3  13      103.45       94.32      2.37 o 
   4   3  13       21.15       25.42      1.66 o 
   5   3  13        1.90        6.66      1.56 o 
   6   3  13        7.60       12.42      2.70 o 
   7   3  13        1.80        0.00      1.96 o 
  -7   4  13        0.20        0.00      1.40 o 
  -6   4  13        3.36        0.37      1.31 o 
  -5   4  13        0.38        0.20      1.21 o 
  -4   4  13       11.05       11.72      1.59 o 
  -3   4  13       35.31       38.52      1.94 o 
  -2   4  13        0.84        0.37      0.80 o 
  -1   4  13       17.24       22.38      1.37 o 
   0   4  13       39.00       38.44      1.86 o 
   1   4  13       16.82       17.14      1.26 o 
   2   4  13        2.71        2.53      0.95 o 
   3   4  13        0.63        0.37      0.86 o 
   4   4  13       31.95       32.76      2.47 o 
   5   4  13        3.17        4.74      1.81 o 
   6   4  13        0.41        0.45      1.48 o 
  -7   5  13        0.01        0.00      2.04 o 
  -6   5  13        2.49        4.29      1.79 o 
  -5   5  13        2.45        4.69      1.67 o 
  -4   5  13        2.38        1.62      1.57 o 
  -3   5  13        2.75        3.77      1.23 o 
  -2   5  13       42.27       59.01      2.94 o 
  -1   5  13        9.62       12.33      1.35 o 
   0   5  13       53.32       45.35      1.91 o 
   1   5  13        1.73        0.00      0.87 o 
   2   5  13       45.05       54.73      2.32 o 
   3   5  13        2.39        0.92      1.16 o 
   4   5  13        2.11        0.91      1.53 o 
   5   5  13        5.06        3.01      2.07 o 
  -5   6  13        9.87        6.22      2.35 o 
  -4   6  13        7.19        3.42      3.49 o 
  -3   6  13        0.46        0.00      2.67 o 
  -2   6  13       12.72       13.94      2.44 o 
  -1   6  13        0.07        0.00      1.33 o 
   0   6  13       18.55       23.39      4.50 o 
   1   6  13        8.19       10.26      1.81 o 
   2   6  13       13.30        9.83      2.53 o 
   3   6  13        9.65        6.78      1.65 o 
   4   6  13       21.77       29.76      2.58 o 
  -3   7  13        1.70        1.31      2.73 o 
  -2   7  13        7.67       12.68      2.12 o 
  -1   7  13       26.19       34.39      3.33 o 
   0   7  13        6.16        1.93      1.92 o 
   1   7  13        0.67        0.00      1.49 o 
   2   7  13        0.39        3.52      1.81 o 
  -8   0  14        6.02        5.20      2.29 o 
  -6   0  14        5.55        7.77      2.14 o 
  -4   0  14      113.36      122.11      4.13 o 
  -2   0  14        4.28        8.02      1.59 o 
   0   0  14      181.25      209.78      5.31 o 
   2   0  14       58.30       60.67      3.19 o 
   4   0  14       28.61       36.22      2.78 o 
   6   0  14        0.85        0.36      1.55 o 
  -8   1  14        1.17        4.44      2.88 o 
  -7   1  14        0.12        0.52      1.25 o 
  -6   1  14       26.55       18.07      1.96 o 
  -5   1  14       13.29       11.69      1.46 o 
  -4   1  14       14.92       16.70      1.38 o 
  -3   1  14       11.94       15.63      1.36 o 
  -2   1  14      132.60      125.26      2.89 o 
  -1   1  14       18.90       15.38      1.26 o 
   0   1  14        3.91        4.04      0.92 o 
   1   1  14       33.86       31.09      1.54 o 
   2   1  14      269.47      223.10      3.89 o 
   3   1  14        9.46        7.12      1.00 o 
   4   1  14        0.14        0.34      0.79 o 
   5   1  14       45.92       45.09      2.10 o 
   6   1  14       45.24       46.08      4.57 o 
   7   1  14        1.49        3.37      1.96 o 
  -8   2  14        4.84        8.30      2.04 o 
  -7   2  14        2.69        0.89      1.37 o 
  -6   2  14        0.30        0.24      1.34 o 
  -5   2  14        0.16        0.61      1.08 o 
  -4   2  14      108.40      119.35      2.89 o 
  -3   2  14        3.16        3.59      1.02 o 
  -2   2  14       27.23       31.30      1.61 o 
  -1   2  14       25.01       27.10      1.46 o 
   0   2  14       40.01       40.55      1.71 o 
   1   2  14       20.66       29.43      1.67 o 
   2   2  14        1.54        1.70      0.77 o 
   3   2  14        3.74        4.50      1.03 o 
   4   2  14        3.17        4.79      1.09 o 
   5   2  14        0.10        0.00      1.02 o 
   6   2  14        2.25        4.27      1.47 o 
   7   2  14       10.65       14.21      2.04 o 
  -8   3  14        0.00        0.00      1.68 o 
  -7   3  14        6.50        4.73      1.82 o 
  -6   3  14        1.56        0.00      1.16 o 
  -5   3  14        3.73        4.29      1.31 o 
  -4   3  14        0.07        0.00      0.86 o 
  -3   3  14       87.38       97.88      2.64 o 
  -2   3  14        1.11        0.00      0.81 o 
  -1   3  14        5.32        7.66      1.13 o 
   0   3  14        2.33        2.20      0.83 o 
   1   3  14       78.79       79.06      2.56 o 
   2   3  14       47.39       40.75      1.84 o 
   3   3  14        0.40        0.93      0.88 o 
   4   3  14        1.33        1.30      1.20 o 
   5   3  14       55.96       53.50      3.08 o 
   6   3  14        0.20        0.00      2.77 o 
  -7   4  14        3.78        6.01      2.06 o 
  -6   4  14        0.14        0.00      1.49 o 
  -5   4  14        5.79        1.93      3.47 o 
  -4   4  14       11.48       10.09      1.63 o 
  -3   4  14       19.98       26.45      2.66 o 
  -2   4  14        0.27        0.93      0.87 o 
  -1   4  14       57.62       53.72      2.20 o 
   0   4  14       11.82       11.65      1.34 o 
   1   4  14        8.72       10.22      1.32 o 
   2   4  14        0.98        1.30      0.96 o 
   3   4  14       30.70       30.92      1.88 o 
   4   4  14        8.51        7.75      2.04 o 
   5   4  14        0.01        0.08      1.67 o 
   6   4  14        0.01        0.00      1.49 o 
  -6   5  14        0.04        0.28      1.45 o 
  -5   5  14        5.41        5.16      1.80 o 
  -4   5  14        0.94        1.56      1.43 o 
  -3   5  14       17.35       27.54      2.30 o 
  -2   5  14        0.80        2.35      1.43 o 
  -1   5  14        3.33        0.75      1.04 o 
   0   5  14        6.75        8.76      1.48 o 
   1   5  14       23.44       29.91      2.57 o 
   2   5  14        8.93        6.66      1.38 o 
   3   5  14       12.86       11.45      1.86 o 
   4   5  14        0.48        2.15      1.64 o 
   5   5  14       33.36       43.91      3.86 o 
  -5   6  14        0.21        0.31      2.78 o 
  -4   6  14        5.08        9.19      2.41 o 
  -3   6  14       10.20       10.06      2.44 o 
  -2   6  14        2.35        0.00      1.76 o 
  -1   6  14       20.44       22.23      2.41 o 
   0   6  14        9.06        6.90      2.07 o 
   1   6  14       15.09       16.27      2.01 o 
   2   6  14        0.13        1.29      1.28 o 
   3   6  14        5.42        2.97      2.02 o 
  -2   7  14       10.14       10.00      2.40 o 
  -1   7  14        1.64        1.14      1.54 o 
   0   7  14        0.45        0.00      1.77 o 
   1   7  14        1.83        1.53      1.96 o 
  -7   0  15        2.28        0.50      1.79 o 
  -5   0  15       48.25       64.06      3.25 o 
  -3   0  15       83.10       68.31      3.23 o 
  -1   0  15      149.40      146.86      7.55 o 
   1   0  15       43.44       31.48      2.29 o 
   3   0  15       48.34       47.88      2.68 o 
   5   0  15       17.30       15.22      2.33 o 
   7   0  15       36.80       48.93      5.65 o 
  -8   1  15        0.12        0.26      1.79 o 
  -7   1  15        6.68        5.03      1.51 o 
  -6   1  15        0.07        0.09      1.35 o 
  -5   1  15        0.00        0.00      1.08 o 
  -4   1  15        0.67        0.24      0.91 o 
  -3   1  15       39.53       33.57      2.23 o 
  -2   1  15        3.10        3.54      1.00 o 
  -1   1  15        2.74        2.94      0.98 o 
   0   1  15        3.54        7.68      1.10 o 
   1   1  15      216.20      214.97      4.69 o 
   2   1  15        5.38        4.84      1.00 o 
   3   1  15       18.45       26.55      1.53 o 
   4   1  15        5.96        9.18      1.17 o 
   5   1  15        5.01        4.96      1.32 o 
   6   1  15        2.16        1.36      1.45 o 
  -8   2  15        1.03        0.00      1.68 o 
  -7   2  15        0.04        0.00      1.41 o 
  -6   2  15        5.85        4.27      1.68 o 
  -5   2  15       14.11       20.51      1.78 o 
  -4   2  15       41.22       45.66      1.99 o 
  -3   2  15        0.18        1.65      1.21 o 
  -2   2  15       54.42       54.35      2.08 o 
  -1   2  15       34.26       36.46      1.83 o 
   0   2  15       12.97       14.89      1.84 o 
   1   2  15        0.49        0.47      0.81 o 
   2   2  15       35.41       35.56      2.32 o 
   3   2  15        0.16        2.09      0.99 o 
   4   2  15       29.16       33.97      3.78 o 
   5   2  15        0.84        0.94      1.22 o 
   6   2  15       28.14       31.33      2.59 o 
  -7   3  15        3.18        2.48      1.76 o 
  -6   3  15        2.16        0.00      1.48 o 
  -5   3  15        0.05        0.00      1.22 o 
  -4   3  15        9.07        9.51      1.24 o 
  -3   3  15       22.82       19.77      1.47 o 
  -2   3  15        5.17        3.63      1.00 o 
  -1   3  15        4.06        3.88      0.99 o 
   0   3  15       48.67       55.03      2.02 o 
   1   3  15       79.25       76.04      2.60 o 
   2   3  15        1.44        1.80      0.99 o 
   3   3  15        4.18        4.82      1.34 o 
   4   3  15       32.87       38.07      2.62 o 
   5   3  15        2.63        1.39      1.40 o 
   6   3  15        1.34        0.48      1.86 o 
  -6   4  15        5.10        3.51      1.75 o 
  -5   4  15        0.09        2.02      1.55 o 
  -4   4  15        8.09       16.13      5.00 o 
  -3   4  15        0.10        2.06      1.18 o 
  -2   4  15       85.15       92.16      2.84 o 
  -1   4  15        0.27        1.03      1.04 o 
   0   4  15        0.71        0.73      1.30 o 
   1   4  15        7.45        2.79      1.42 o 
   2   4  15       18.37       20.85      2.99 o 
   3   4  15        2.14        1.45      1.28 o 
   4   4  15       12.18        7.61      2.18 o 
   5   4  15        0.12        0.00      1.52 o 
  -5   5  15        0.25        1.84      1.71 o 
  -4   5  15        3.53        3.81      1.74 o 
  -3   5  15        0.00        0.84      1.34 o 
  -2   5  15       35.75       28.87      3.20 o 
  -1   5  15        0.82        0.58      1.32 o 
   0   5  15       17.17       18.21      2.10 o 
   1   5  15        4.74        2.38      1.76 o 
   2   5  15        8.99       11.08      1.66 o 
   3   5  15        2.58        0.42      1.23 o 
   4   5  15       20.45       21.71      2.94 o 
  -4   6  15        7.80        7.16      2.67 o 
  -3   6  15        5.96        9.17      2.56 o 
  -2   6  15       13.30       15.13      2.70 o 
  -1   6  15        4.68        6.56      2.08 o 
   0   6  15        3.98        3.69      1.72 o 
   1   6  15        0.12        0.00      1.32 o 
   2   6  15        4.54        2.98      1.52 o 
  -6   0  16        7.54        4.84      2.21 o 
  -4   0  16       18.93       15.06      2.04 o 
  -2   0  16       40.33       38.99      4.37 o 
   0   0  16      136.24      100.59      3.79 o 
   2   0  16      118.89      105.88      3.91 o 
   4   0  16        9.54       14.99      2.35 o 
   6   0  16        8.74        8.46      3.40 o 
  -7   1  16        0.60        0.01      1.38 o 
  -6   1  16        2.19        3.40      1.46 o 
  -5   1  16        0.04        0.00      1.19 o 
  -4   1  16       11.43       14.02      1.45 o 
  -3   1  16       20.11       21.19      1.54 o 
  -2   1  16       46.22       45.88      2.00 o 
  -1   1  16        1.29        0.00      0.87 o 
   0   1  16       98.30      122.41      2.99 o 
   1   1  16        9.87       12.56      1.26 o 
   2   1  16       11.15        8.17      1.16 o 
   3   1  16        5.77        5.39      1.25 o 
   4   1  16        0.17        1.65      1.37 o 
   5   1  16       20.70       21.24      2.26 o 
   6   1  16        0.36        0.00      1.37 o 
  -7   2  16        0.02        0.05      1.87 o 
  -6   2  16        9.84        8.05      1.92 o 
  -5   2  16        2.18        3.40      1.31 o 
  -4   2  16       16.33       15.20      1.47 o 
  -3   2  16       19.38       20.33      1.52 o 
  -2   2  16       14.47       10.63      1.28 o 
  -1   2  16       18.86       23.65      1.57 o 
   0   2  16       34.15       22.08      1.49 o 
   1   2  16       14.55       16.18      1.35 o 
   2   2  16       52.06       42.28      2.70 o 
   3   2  16       10.29        7.60      1.61 o 
   4   2  16       15.04       13.57      1.92 o 
   5   2  16       10.46       11.93      1.92 o 
   6   2  16        2.66        1.40      1.68 o 
  -7   3  16        1.26        2.39      2.36 o 
  -6   3  16        0.00        0.00      1.48 o 
  -5   3  16        9.68       10.38      2.01 o 
  -4   3  16        3.40        4.00      1.38 o 
  -3   3  16       19.88       16.66      1.59 o 
  -2   3  16        0.06        0.00      1.00 o 
  -1   3  16       70.80       67.50      2.82 o 
   0   3  16       27.18       31.29      2.63 o 
   1   3  16        0.49        0.00      1.05 o 
   2   3  16        2.79        2.52      1.39 o 
   3   3  16       16.22       16.41      2.02 o 
   4   3  16        1.49        1.69      1.42 o 
   5   3  16       12.64       10.14      2.20 o 
  -6   4  16        0.50        0.62      1.69 o 
  -5   4  16        8.83        8.11      2.48 o 
  -4   4  16        0.97        0.52      1.43 o 
  -3   4  16       15.11       19.55      2.37 o 
  -2   4  16        0.79        0.72      1.19 o 
  -1   4  16       25.90       24.22      2.31 o 
   0   4  16       28.77       20.40      2.18 o 
   1   4  16       21.04       22.64      2.87 o 
   2   4  16        8.06        7.68      2.49 o 
   3   4  16       17.04       17.02      2.11 o 
   4   4  16        0.20        2.70      1.75 o 
  -5   5  16        0.51        4.90      1.93 o 
  -4   5  16        0.74        0.63      1.52 o 
  -3   5  16       14.19       12.17      2.60 o 
  -2   5  16        0.02        0.00      3.23 o 
  -1   5  16       29.10       29.31      2.50 o 
   0   5  16        0.60        0.00      1.49 o 
   1   5  16        3.28        7.32      1.79 o 
   2   5  16        4.84        7.21      3.39 o 
   3   5  16        3.47        6.55      4.09 o 
  -2   6  16        0.39        0.00      4.51 o 
  -1   6  16       14.50       18.33      2.90 o 
   0   6  16        0.12        3.04      2.02 o 
   1   6  16        4.11        8.95      2.19 o 
  -7   0  17        3.23        2.81      2.26 o 
  -5   0  17        2.83        1.29      2.13 o 
  -3   0  17        0.01        1.43      1.46 o 
  -1   0  17      122.00      115.87      4.69 o 
   1   0  17      115.54      134.72      7.49 o 
   3   0  17        3.39        3.76      3.08 o 
   5   0  17       12.13       14.68      3.76 o 
  -7   1  17        7.27        9.40      2.41 o 
  -6   1  17        0.14        0.66      1.35 o 
  -5   1  17       13.38       17.75      1.81 o 
  -4   1  17        3.87        2.29      1.11 o 
  -3   1  17       21.30       23.27      1.68 o 
  -2   1  17        3.56        2.32      1.03 o 
  -1   1  17       27.09       34.36      1.81 o 
   0   1  17       11.47       14.35      1.64 o 
   1   1  17       24.66       21.81      2.01 o 
   2   1  17        0.00        0.00      1.03 o 
   3   1  17       15.51       10.98      1.53 o 
   4   1  17        5.58        6.26      1.60 o 
   5   1  17       22.47       24.74      2.48 o 
  -6   2  17        3.75        3.73      3.24 o 
  -5   2  17        0.94        1.81      1.41 o 
  -4   2  17        0.43        2.90      1.20 o 
  -3   2  17        7.16        6.28      1.33 o 
  -2   2  17       13.14       13.54      2.08 o 
  -1   2  17       19.89       16.12      1.71 o 
   0   2  17       24.80       29.90      2.09 o 
   1   2  17       44.60       50.40      2.50 o 
   2   2  17       17.83       17.91      2.16 o 
   3   2  17       25.76       23.99      2.76 o 
   4   2  17        1.82        2.15      1.85 o 
   5   2  17        1.44        1.42      1.45 o 
  -6   3  17        0.12        0.04      1.58 o 
  -5   3  17        2.19        0.47      1.66 o 
  -4   3  17       13.45       15.60      1.94 o 
  -3   3  17        4.65        7.28      1.58 o 
  -2   3  17       22.15       15.77      1.80 o 
  -1   3  17        4.00        8.23      1.47 o 
   0   3  17        9.52       13.43      1.96 o 
   1   3  17       11.86       11.00      1.91 o 
   2   3  17        3.22        2.78      1.46 o 
   3   3  17        5.40        2.71      1.48 o 
   4   3  17        9.45        6.72      1.75 o 
  -5   4  17        0.01        0.00      1.79 o 
  -4   4  17        8.44       11.93      2.25 o 
  -3   4  17        2.03        1.06      1.48 o 
  -2   4  17       16.08       17.26      2.82 o 
  -1   4  17       10.03        4.12      1.61 o 
   0   4  17       51.04       57.30      3.28 o 
   1   4  17        1.88        0.00      1.40 o 
   2   4  17        6.43        2.36      2.22 o 
   3   4  17        0.10        0.00      1.27 o 
  -3   5  17        0.78        1.60      2.52 o 
  -2   5  17        2.17        2.83      2.09 o 
  -1   5  17        1.77        5.71      2.23 o 
   0   5  17       14.88       17.34      2.19 o 
   1   5  17        4.39        5.27      1.56 o 
   2   5  17        0.36        1.62      1.42 o 
  -6   0  18        3.26        8.43      2.58 o 
  -4   0  18       25.89       19.96      2.96 o 
  -2   0  18        0.04        0.00      1.67 o 
   0   0  18       33.76       41.41      3.45 o 
   2   0  18        0.49        1.45      1.62 o 
   4   0  18       69.62       80.52      6.42 o 
  -6   1  18        5.05        5.55      1.66 o 
  -5   1  18        1.99        0.82      1.28 o 
  -4   1  18        0.00        0.33      1.24 o 
  -3   1  18        1.47        0.60      1.25 o 
  -2   1  18        0.11        0.00      1.17 o 
  -1   1  18        2.96        2.26      1.23 o 
   0   1  18       38.69       25.05      2.02 o 
   1   1  18        0.02        0.00      0.99 o 
   2   1  18       21.71       21.55      2.00 o 
   3   1  18        9.90        6.97      1.75 o 
   4   1  18        4.88        6.07      1.73 o 
  -6   2  18        1.34        3.29      1.92 o 
  -5   2  18        0.11        0.63      1.81 o 
  -4   2  18       10.09        9.69      1.74 o 
  -3   2  18       16.86       15.31      1.92 o 
  -2   2  18        2.64        1.04      1.25 o 
  -1   2  18       12.14       15.67      1.99 o 
   0   2  18       11.80       15.95      1.84 o 
   1   2  18        9.18       11.09      2.03 o 
   2   2  18        0.52        0.99      1.30 o 
   3   2  18        1.16        1.43      1.67 o 
   4   2  18       20.45       19.01      2.29 o 
  -5   3  18       11.26       15.81      2.43 o 
  -4   3  18        1.95        5.47      1.70 o 
  -3   3  18        5.01        4.66      1.51 o 
  -2   3  18        6.44        5.71      1.55 o 
  -1   3  18       11.07        8.68      1.56 o 
   0   3  18        9.09        6.23      1.72 o 
   1   3  18       12.69       16.16      3.70 o 
   2   3  18        6.11        4.50      1.65 o 
   3   3  18        8.02        6.06      2.82 o 
  -4   4  18        0.01        2.19      2.06 o 
  -3   4  18       12.12       11.84      3.33 o 
  -2   4  18        2.14        4.35      1.67 o 
  -1   4  18        9.66       14.59      2.23 o 
   0   4  18        0.25        0.21      1.53 o 
   1   4  18        6.20        5.32      1.79 o 
   2   4  18        2.81        2.01      1.65 o 
  -5   0  19        1.99        0.00      1.77 o 
  -3   0  19        1.99        4.16      2.01 o 
  -1   0  19        1.85        5.08      3.33 o 
   1   0  19        1.15        1.35      1.56 o 
   3   0  19       28.56       30.10      3.18 o 
  -5   1  19        0.10        0.00      1.96 o 
  -4   1  19        0.12        1.07      1.32 o 
  -3   1  19       25.16       22.53      2.14 o 
  -2   1  19       11.32       13.60      1.85 o 
  -1   1  19        3.37        1.41      1.29 o 
   0   1  19        0.15        0.85      1.21 o 
   1   1  19       10.60       10.13      2.14 o 
   2   1  19        5.31        3.84      1.40 o 
   3   1  19        0.70        3.38      1.52 o 
  -4   2  19        4.03        4.29      1.53 o 
  -3   2  19        0.37        0.00      1.16 o 
  -2   2  19        0.91        2.48      1.31 o 
  -1   2  19        7.52        8.31      2.49 o 
   0   2  19        2.75        1.22      1.22 o 
   1   2  19        0.35        0.00      1.32 o 
   2   2  19        0.61        0.00      2.09 o 
   3   2  19       16.47       18.47      3.51 o 
  -4   3  19        0.20        0.88      1.55 o 
  -3   3  19        1.84        0.93      1.37 o 
  -2   3  19       18.38       23.84      2.21 o 
  -1   3  19        0.22        0.00      1.41 o 
   0   3  19        4.39        4.08      2.05 o 
   1   3  19        1.36        2.56      1.52 o 
   2   3  19        4.92        4.82      1.81 o 
  -1   4  19        0.63        0.00      1.49 o 
   0   4  19        7.93        5.44      1.83 o 
  -4   0  20        1.50        0.69      2.05 o 
  -2   0  20       18.11       21.60      3.05 o 
   0   0  20        1.17        0.00      2.34 o 
   2   0  20        9.98       14.17      2.55 o 
  -4   1  20        1.27        2.32      1.57 o 
  -3   1  20        0.12        1.06      1.52 o 
  -2   1  20        5.04        5.21      1.53 o 
  -1   1  20        0.11        0.00      1.42 o 
   0   1  20       18.99       21.53      2.11 o 
   1   1  20        2.44        7.45      1.61 o 
   2   1  20        0.27        1.18      1.31 o 
  -3   2  20        0.52        1.95      1.46 o 
  -2   2  20       12.59       14.26      1.93 o 
  -1   2  20        9.83       12.16      1.74 o 
   0   2  20        0.72        3.44      1.69 o 
   1   2  20        0.11        1.20      1.49 o 
                                                 
